# Supplementary material for: Complex evolution in Aphis gossypii group (Hemiptera: Aphididae), evidence of primary host shift and hybridization between sympatric species
Source: PLoS One. 2021 Feb 4;16(2):e0245604. doi: 10.1371/journal.pone.0245604 (PMC7861460; doi:10.1371/journal.pone.0245604)
Supplement: S1 File — (ZIP) [file pone.0245604.s009.zip]

Archive with 5 entries (5 files):
- ★Aphis spp. 578 individuals STRUCTURE INPUT FILE.txt
- ★Aphis spp. 578 individuals ARLEQUIN INPUT FILE.arp
- ★Aphis spp. 578 individuals DISTRUCT PARAMETER FILEs.zip
- ★Aphis spp. 578 individuals GENALEX INPUT FILE.xlsx
- ★Aphis spp. 578 individuals GENEPOP GENECLASS2 INPUT FILE.txt
