# Supplementary material for: Complex evolution in Aphis gossypii group (Hemiptera: Aphididae), evidence of primary host shift and hybridization between sympatric species
Source: PLoS One. 2021 Feb 4;16(2):e0245604. doi: 10.1371/journal.pone.0245604 (PMC7861460; doi:10.1371/journal.pone.0245604)
Supplement: S1 File — (ZIP) [file pone.0245604.s009.zip › ★Aphis spp. 578 individuals STRUCTURE INPUT FILE.txt]

AGL1-20	AGL1-11	AGL1-21	AGL2-6	AGL1-15	AGL1-16	AGL1-17	AGL1-10	AGL1-22
Ag_Rh1	1010	208	211	191	205	297	297	208	211	209	224	235	250	205	208	179	219	182	194
Ag_Rh2	1010	202	202	189	191	233	297	205	211	206	209	226	250	208	208	201	201	180	188
Ag_Rh3	1010	202	214	207	213	297	297	205	211	182	209	253	253	208	208	179	201	188	191
Ag_Rh4	1010	202	202	197	207	297	297	211	214	209	212	250	264	208	208	179	203	180	191
Ag_Rh5	1010	206	208	199	199	297	301	205	211	212	221	238	262	205	208	205	219	180	182
Ag_Rh6	1010	202	208	191	193	297	297	211	211	209	221	250	253	208	208	179	201	188	188
Ag_Rh7	1010	202	202	191	205	297	297	211	211	200	215	226	253	208	208	179	205	180	185
Ag_Rh8	1010	208	211	201	207	293	297	208	211	209	227	201	250	205	208	215	217	191	206
Ag_Rh9	1010	202	208	217	218	297	297	205	205	209	215	253	256	208	208	179	201	180	188
Ag_Rh10	1010	202	211	191	205	297	297	205	211	182	221	187	226	205	208	201	217	182	191
Ag_Rh11	1010	202	206	193	199	297	299	208	211	200	224	241	250	205	208	179	217	182	188
Ag_Rh12	1010	202	206	199	207	293	297	205	211	209	230	238	250	205	208	179	217	188	191
Ag_Rh13	1010	202	211	203	223	297	297	208	211	209	224	253	256	205	208	201	219	180	188
Ag_Rh14	1010	202	211	201	207	297	297	205	211	182	221	235	250	205	208	201	219	182	188
Ag_Rh15	1010	202	211	191	228	297	297	205	205	187	190	189	189	205	208	181	207	182	188
Ag_Rh16	1010	202	211	201	207	297	297	211	211	182	221	235	250	205	208	201	219	182	188
Ag_Rh17	1010	208	211	189	201	293	297	205	211	209	224	232	256	205	208	179	219	180	191
Ag_Rh18	1010	208	208	191	201	297	297	202	211	206	209	247	250	208	208	179	201	188	191
Ag_Rh19	1010	202	202	189	191	233	297	202	211	206	209	226	250	208	208	179	179	180	191
Ag_Rh20	1010	202	214	195	214	297	297	202	211	209	215	250	253	208	208	179	197	162	188
Ag_Il1	1011	199	202	191	191	297	299	202	213	200	209	247	253	208	208	179	179	188	188
Ag_Il2	1011	199	202	191	191	297	299	202	213	200	209	247	253	208	208	179	179	188	188
Ag_Il3	1011	199	202	191	191	297	299	202	213	200	209	247	253	208	208	179	179	188	188
Ag_Il4	1011	199	202	191	191	297	299	205	205	200	209	189	247	208	208	179	179	188	188
Ag_Il5	1011	199	202	191	191	297	299	205	205	200	209	189	247	208	208	179	179	188	188
Ag_Il6	1011	199	202	191	191	297	299	205	208	200	209	247	253	208	208	179	179	188	188
Ag_Il7	1011	199	202	191	191	297	299	205	205	200	209	189	247	208	208	179	179	188	188
Ag_Il8	1011	199	202	191	191	297	299	205	205	200	209	247	253	208	208	179	179	188	188
Ag_Il9	1011	199	202	191	191	297	299	205	208	200	209	247	253	208	208	179	179	188	188
Ag_Il10	1011	196	202	191	197	297	297	202	213	209	209	250	250	208	208	179	179	182	182
Ag_Ce1	1012	202	202	191	191	297	297	202	211	215	215	226	229	208	208	179	205	185	185
Ag_Ce2	1012	202	202	191	191	297	297	205	211	212	215	226	280	208	208	201	205	185	194
Ag_Ce3	1012	202	208	191	193	297	297	205	205	209	215	189	220	208	208	179	201	185	188
Ag_Ce4	1012	208	208	191	195	297	297	205	211	215	215	220	238	208	208	179	205	185	185
Ag_Ce5	1012	202	208	191	193	297	297	211	211	209	215	220	275	208	208	179	201	185	188
Ag_Ce6	1012	202	208	191	193	297	297	205	211	209	215	220	275	208	208	179	201	185	188
Ag_Ce7	1012	202	202	191	195	297	297	205	211	209	215	189	226	208	208	201	205	185	185
Ag_Ce8	1012	202	202	191	213	297	297	205	211	209	215	226	280	208	208	205	205	185	185
Ag_Ce9	1012	202	202	191	213	297	297	205	205	190	215	189	226	208	208	205	205	185	185
Ag_Ce10	1012	202	202	191	213	297	297	205	211	209	215	226	280	208	208	205	205	185	185
Ag_Ce11	1012	202	202	191	191	297	299	205	211	209	209	226	250	208	208	179	201	176	185
Ag_Ce12	1012	202	208	191	191	297	297	205	211	209	215	226	278	208	208	179	197	185	188
Ag_Ce13	1012	202	202	195	217	297	297	205	205	190	200	189	226	208	208	179	205	185	191
Ag_Ce14	1012	202	208	191	217	297	297	205	211	209	215	250	267	208	208	179	201	188	194
Ag_Ce15	1012	202	202	191	193	297	297	205	205	200	215	226	250	208	208	179	201	188	188
Ag_Ce16	1012	202	202	191	191	297	297	205	211	215	215	226	283	208	208	179	201	180	185
Ag_Ce17	1012	202	202	191	191	297	297	205	205	190	215	189	226	208	208	179	201	180	185
Ag_Ce18	1012	202	202	191	191	297	297	205	211	190	215	189	226	208	208	179	201	180	185
Ag_Ce19	1012	202	202	191	191	297	297	205	211	215	215	283	283	208	208	179	201	180	185
Ag_Ce20	1012	202	202	191	195	280	297	205	211	215	215	226	226	208	208	205	205	185	191
Ag_Et1	1013	202	208	189	207	297	297	205	211	209	212	250	250	208	208	179	179	188	188
Ag_Et2	1013	202	208	189	207	297	297	205	205	187	190	189	250	208	213	179	179	188	188
Ag_Et3	1013	202	202	191	207	297	297	205	211	206	206	250	253	208	208	179	179	191	191
Ag_Et4	1013	202	202	191	207	297	297	205	211	187	206	250	253	208	208	179	179	191	191
Ag_Et5	1013	202	208	189	207	297	299	205	205	187	190	189	189	208	208	179	179	188	200
Ag_Et6	1013	202	202	191	195	297	297	205	211	212	215	247	253	208	208	179	205	185	191
Ag_Et7	1013	202	206	191	207	297	297	205	211	182	215	226	253	208	208	179	205	185	185
Ag_Et8	1013	202	202	191	195	297	297	205	211	206	215	226	250	208	208	179	205	185	188
Ag_Et9	1013	202	208	191	191	297	297	205	211	182	215	250	273	208	208	179	205	188	188
Ag_Et10	1013	202	206	191	207	297	297	205	211	182	215	226	253	208	208	179	205	185	185
Ag_Ej1	1014	202	208	191	191	297	297	205	211	200	215	250	253	208	208	179	201	188	191
Ag_Ej2	1014	202	202	193	207	297	299	205	205	187	190	189	253	208	208	179	201	188	188
Ag_Ej3	1014	202	202	195	207	280	297	205	211	200	209	189	250	208	208	179	179	191	191
Ag_Ej4	1014	202	202	191	195	280	297	205	205	200	209	232	250	208	208	179	179	191	191
Ag_Ej5	1014	202	202	191	193	297	297	205	211	190	209	189	250	208	208	179	179	188	191
Ag_Ej6	1014	202	208	193	207	297	297	205	211	209	209	250	253	208	208	179	179	188	188
Ag_Ej7	1014	202	202	193	207	297	299	205	205	190	200	189	253	208	208	179	201	188	188
Ag_Ej8	1014	202	202	193	193	297	297	205	211	200	209	250	253	208	208	179	179	188	188
Ag_Ej9	1014	202	202	191	207	297	297	205	211	209	215	250	250	208	208	179	179	188	191
Ag_Ej10	1014	202	202	195	207	280	297	205	205	187	190	189	232	208	208	179	179	191	191
Ag_Ej11	1014	196	202	195	213	297	297	205	205	187	212	189	153	208	208	179	179	185	188
Ag_Ej12	1014	208	208	189	193	297	297	205	211	209	215	247	250	208	208	179	201	176	191
Ag_Ej13	1014	202	208	217	217	297	301	205	211	200	209	189	250	208	208	179	197	180	191
Ag_Ej14	1014	202	202	205	207	297	297	205	211	182	200	250	253	208	208	179	179	188	197
Ag_Ej15	1014	196	202	195	213	297	297	205	211	212	215	226	253	208	208	179	179	185	188
Ag_Ej16	1014	196	202	195	213	297	297	205	211	212	215	226	253	208	208	179	179	185	188
Ag_Ej17	1014	202	208	191	191	297	301	205	211	209	212	226	250	208	208	179	179	185	188
Ag_Ej18	1014	202	208	191	191	297	301	205	211	209	212	226	250	208	208	179	179	185	188
Ag_Ej19	1014	202	208	191	193	297	301	205	211	209	212	226	250	208	208	179	179	185	188
Ag_Ej20	1014	202	208	191	191	297	301	205	211	209	212	226	250	208	208	179	179	185	188
Ag_Pu1	1015	202	202	195	207	297	299	205	211	200	209	226	250	208	208	179	205	185	188
Ag_Pu2	1015	196	208	191	199	297	297	202	211	209	212	235	250	208	208	179	179	188	188
Ag_Pu3	1015	196	208	201	205	297	297	208	211	209	212	247	250	208	208	179	179	188	188
Ag_Pu4	1015	196	196	191	199	297	297	205	211	212	212	247	253	208	208	179	201	188	188
Ag_Pu5	1015	196	196	191	199	233	297	211	211	212	212	247	253	208	208	179	201	188	188
Ag_Pu6	1015	202	202	195	207	297	299	205	211	200	209	226	250	208	208	179	205	185	188
Ag_Pu7	1015	202	202	195	207	297	299	211	211	200	209	226	250	208	208	179	205	185	188
Ag_Pu8	1015	202	202	191	217	297	297	205	211	200	209	250	253	208	208	179	201	180	188
Ag_Pu9	1015	202	202	191	207	297	297	205	211	182	200	250	250	208	208	179	179	180	180
Ag_Pu10	1015	202	202	191	228	297	299	205	205	187	190	189	250	208	208	179	182	180	180
Ag_Pu11	1015	202	202	191	218	297	297	211	211	200	209	250	253	208	208	179	201	180	188
Ag_Pu12	1015	202	202	191	218	297	297	205	211	200	209	250	253	208	208	179	201	180	188
Ag_Pu13	1015	202	202	191	218	297	297	211	211	200	209	250	253	208	208	179	201	180	188
Ag_Pu14	1015	202	202	191	218	297	299	211	211	200	209	250	253	208	208	179	201	180	188
Ag_Pu15	1015	202	208	195	226	297	297	205	211	209	215	250	253	208	208	179	205	185	188
Ag_Pu16	1015	202	208	195	226	297	297	211	211	209	215	238	253	208	208	201	205	185	188
Ag_Pu17	1015	202	208	207	207	233	297	211	211	209	215	250	250	208	208	179	179	188	191
Ag_Pu18	1015	196	199	193	193	233	297	211	211	209	212	247	253	208	211	182	182	180	180
Ag_Pu19	1015	202	208	193	228	297	297	205	205	209	209	189	253	208	208	179	201	180	188
Ag_Pu20	1015	202	202	223	223	297	297	205	211	182	206	189	250	208	208	179	201	180	188
Ag_Pu21	1015	202	202	193	207	233	297	202	211	182	182	250	250	208	208	179	201	180	188
Ag_Pu22	1015	202	208	191	207	297	297	205	211	182	215	250	250	208	208	179	201	180	188
Ag_Pu23	1015	202	202	191	193	297	299	205	211	182	209	189	250	208	208	201	205	185	188
Ag_Pu24	1015	202	202	207	207	233	297	202	211	200	200	253	253	208	208	201	205	185	188
Ag_Pu25	1015	202	202	191	191	233	297	202	211	209	209	250	250	208	208	179	179	188	191
Ag_Pu26	1015	202	202	207	207	233	297	202	211	209	209	250	253	208	208	179	207	180	180
Ag_Pu27	1015	202	202	207	207	233	297	202	211	209	209	232	250	208	208	179	201	191	191
Ag_Cu1	1016	196	196	191	199	297	297	205	211	212	212	247	253	208	208	179	201	188	188
Ag_Cu2	1016	196	199	191	199	233	233	205	205	190	212	189	247	208	208	179	201	188	188
Ag_Cu3	1016	196	196	191	199	297	297	205	205	190	212	189	247	208	208	179	201	188	188
Ag_Cu4	1016	196	196	191	199	297	297	205	211	212	212	247	253	208	208	179	201	188	188
Ag_Cu5	1016	196	196	191	199	297	297	205	205	190	212	189	247	208	208	179	201	188	188
Ag_Cu6	1016	196	202	191	191	297	297	205	211	187	212	253	247	208	208	179	179	188	188
Ag_Cu7	1016	196	202	191	191	297	297	205	211	187	212	235	247	208	208	179	179	188	188
Ag_Cu8	1016	196	202	191	191	233	297	205	211	187	212	235	247	208	208	179	179	188	188
Ag_Cu9	1016	196	196	191	199	233	297	205	211	190	212	189	247	208	208	179	201	188	188
Ag_Cu10	1016	196	196	191	199	233	233	205	211	190	212	247	253	208	208	179	201	188	188
Ag_Cu11	1016	196	196	205	213	233	297	205	211	190	212	189	235	208	208	179	179	188	188
Ag_Cu12	1016	196	196	199	205	233	297	205	211	212	212	247	253	208	208	179	179	188	188
Ag_Cu13	1016	196	196	199	213	299	299	205	211	212	212	250	253	208	208	179	201	188	188
Ag_Cu14	1016	196	196	199	213	297	297	205	211	190	212	189	250	208	208	179	201	188	188
Ag_Cu15	1016	196	202	191	191	297	297	205	211	187	190	189	235	208	208	179	179	188	188
Ag_Cu16	1016	196	202	191	191	233	297	205	205	187	190	189	235	208	208	179	179	188	188
Ag_Cu17	1016	196	202	191	191	297	297	205	211	187	212	235	247	208	208	179	179	188	188
Ag_Cu18	1016	196	202	191	191	299	299	205	211	187	212	235	247	208	208	179	179	188	188
Ag_Cu19	1016	196	202	191	191	297	297	205	211	187	212	235	247	208	208	179	179	188	188
Ag_Cu20	1016	196	202	191	191	246	297	205	205	187	190	189	189	208	213	179	184	188	191
Ag_Cm1	1017	202	202	189	191	297	297	205	205	200	209	189	250	208	216	179	179	188	191
Ag_Cm2	1017	202	202	189	191	297	297	205	205	187	190	189	250	208	211	179	201	191	191
Ag_Cm3	1017	202	202	189	191	297	297	205	205	187	190	187	189	205	211	179	182	191	191
Ag_Cm4	1017	202	202	191	191	297	297	205	211	209	215	226	229	208	208	179	205	185	185
Ag_Cm5	1017	196	202	191	191	297	297	205	205	187	190	189	235	208	208	179	179	188	188
Ag_Cm6	1017	202	202	191	193	297	297	205	205	187	190	189	253	208	208	179	179	180	185
Ag_Cm7	1017	202	208	189	191	297	297	205	211	190	209	189	250	208	208	179	205	185	188
Ag_Cm8	1017	202	208	189	191	297	297	205	211	209	215	189	250	208	208	179	205	185	188
Ag_Cm9	1017	202	202	191	193	297	297	205	205	190	190	189	189	208	208	179	179	180	191
Ag_Cm10	1017	202	202	189	195	297	297	205	211	187	190	189	229	208	208	179	179	185	188
Ag_Cm11	1017	196	196	213	213	297	297	205	211	212	212	247	247	208	208	179	179	188	188
Ag_Cm12	1017	196	196	199	205	297	297	205	211	212	212	247	253	208	208	179	179	188	188
Ag_Cm13	1017	196	196	199	205	297	297	205	211	212	212	247	253	208	208	179	179	188	188
Ag_Cm14	1017	196	202	191	191	297	297	205	211	187	212	235	247	208	208	179	179	188	188
Ag_Cm15	1017	196	202	191	191	297	297	205	211	187	212	235	247	208	208	179	179	188	188
Ag_Cm16	1017	196	202	191	191	297	297	205	211	187	212	235	247	208	208	179	179	188	188
Ag_Cm17	1017	196	202	191	191	297	297	205	211	187	212	235	247	208	208	179	179	188	188
Ag_Cm18	1017	196	202	191	191	297	297	205	211	187	212	235	247	208	208	179	179	188	188
Ag_Cm19	1017	196	202	191	191	297	297	205	211	187	212	235	247	208	208	179	179	188	188
Ag_Cm20	1017	196	202	191	191	297	297	205	211	187	212	189	235	208	208	179	179	188	188
Ag_Cm21	1017	196	202	191	191	297	297	205	211	187	190	189	247	208	208	179	179	188	188
Ag_Cm22	1017	196	202	191	191	297	297	205	211	187	212	235	247	208	208	179	179	188	188
Ag_Cm23	1017	196	202	191	191	297	297	205	205	187	190	189	247	208	208	179	179	188	188
Ag_Cm24	1017	196	202	191	191	297	297	205	211	187	190	189	235	208	208	179	179	188	188
Ag_Cm25	1017	196	208	191	215	297	297	205	211	209	212	247	250	208	208	201	201	188	188
Ag_Cm26	1017	196	196	199	213	297	297	205	205	187	190	189	189	208	208	179	201	188	188
Ag_Cm27	1017	196	196	191	199	297	297	205	211	190	212	235	253	208	208	179	201	188	188
Ag_Cm28	1017	196	202	191	191	297	297	205	211	187	212	235	247	208	208	179	179	188	188
Ag_Cm29	1017	196	196	199	213	299	299	205	211	212	212	247	253	208	208	179	201	188	188
Ag_Cm30	1017	196	196	199	213	297	297	205	205	187	190	189	250	205	208	179	201	188	188
Ag_Ka1	1018	199	202	191	195	297	297	205	205	187	190	189	258	208	208	179	205	180	188
Ag_Ka2	1018	199	202	191	195	297	297	205	211	190	209	189	247	208	208	179	205	180	188
Ag_Ka3	1018	199	202	191	195	297	297	205	211	190	209	189	247	208	208	179	205	180	188
Ag_Ka4	1018	199	202	191	195	297	297	202	211	209	215	247	258	208	208	179	205	180	188
Ag_Ka5	1018	196	202	191	191	299	299	205	205	187	190	189	247	208	208	179	205	180	188
Ag_Ka6	1018	196	196	191	199	297	297	205	205	187	190	189	247	208	208	179	205	180	188
Ag_Ka7	1018	196	196	191	199	297	297	205	211	209	215	247	258	208	208	179	205	180	188
Ag_Ka8	1018	196	196	191	199	297	297	205	211	209	215	247	258	208	208	179	205	180	188
Ag_El1	1019	196	196	205	213	297	297	205	211	215	215	226	277	208	208	179	205	185	191
Ag_El2	1019	196	202	191	191	297	297	205	205	187	190	189	189	208	208	179	179	188	188
Ag_El3	1019	196	196	199	205	297	297	205	211	190	215	189	226	208	208	205	205	185	185
Ag_El4	1019	196	196	199	213	297	297	205	211	190	215	226	277	208	208	205	205	185	191
Ag_El5	1019	196	196	199	213	297	297	205	211	190	215	226	277	208	208	205	205	185	191
Ag_El6	1019	196	202	191	191	297	297	205	211	190	215	189	226	208	208	205	205	185	191
Ag_El7	1019	196	202	191	191	297	297	205	211	190	215	226	226	208	208	205	205	185	185
Ag_El8	1019	196	202	191	191	297	297	205	211	190	215	189	226	208	208	205	205	185	185
Ag_El9	1019	196	202	191	191	297	297	205	211	215	215	226	226	208	208	205	205	185	185
Ag_El10	1019	196	202	191	191	297	297	205	211	209	209	238	253	208	208	179	179	188	188
Ag_Hi1	1020	202	202	191	191	297	297	205	205	187	190	189	189	208	208	179	179	180	194
Ag_Hi2	1020	202	202	189	191	297	297	205	205	187	190	189	226	208	208	179	179	188	194
Ag_Hi3	1020	202	202	191	223	297	297	205	211	206	215	189	226	208	208	179	201	188	188
Ag_Hi4	1020	202	202	191	191	233	297	205	205	187	190	189	189	208	208	179	179	188	188
Ag_Hi5	1020	202	202	191	223	233	277	205	205	187	190	189	189	208	208	179	205	162	180
Ag_Hi6	1020	202	202	191	217	233	297	205	205	187	190	189	250	208	208	179	201	180	180
Ag_Hi7	1020	196	196	199	205	297	297	205	211	209	215	250	250	208	208	179	179	188	188
Ag_Hi8	1020	202	202	207	217	297	297	205	211	209	215	189	253	208	208	179	179	180	191
Ag_Hi9	1020	202	208	191	207	246	297	205	205	187	190	189	189	208	208	179	179	180	188
Ag_Hi10	1020	206	211	191	207	299	299	205	205	212	212	189	253	208	208	182	186	185	191
Ag_Hi11	1020	202	202	207	207	233	297	205	205	187	190	189	189	208	211	201	205	188	188
Ag_Hi12	1020	202	202	191	191	246	297	205	205	187	190	189	189	208	208	201	205	188	197
Ag_Hi13	1020	202	202	191	191	297	297	205	205	182	190	189	189	208	208	179	179	162	188
Ag_Hi14	1020	202	202	217	217	297	297	205	205	187	190	189	250	208	208	179	201	180	188
Ag_Hi15	1020	202	202	217	217	233	297	205	211	182	209	189	250	208	208	179	201	180	188
Ag_Hi16	1020	199	202	191	197	297	297	205	205	190	209	189	232	208	208	179	205	188	188
Ag_Hi17	1020	202	206	193	203	299	305	205	205	190	209	189	235	208	208	179	179	188	188
Ag_Hi18	1020	196	199	191	191	297	297	205	205	190	209	189	189	208	208	179	201	182	188
Ag_Hi19	1020	196	208	191	199	233	297	205	205	187	190	189	235	208	208	179	179	188	188
Ag_Hi20	1020	196	208	191	199	233	297	205	205	190	209	189	235	208	208	179	179	188	188
Ag_Hi21	1020	196	208	191	199	246	297	205	205	187	190	189	189	208	208	179	179	188	188
Ag_Hi22	1020	202	202	191	193	297	297	205	205	187	190	189	250	208	208	179	201	191	191
Ag_Hi23	1020	199	202	191	197	246	297	205	205	187	190	189	250	208	208	179	205	188	188
Ag_Hi24	1020	199	202	191	197	297	297	205	208	209	212	189	232	208	208	179	205	188	188
Ag_Hi25	1020	206	206	197	201	301	301	205	211	206	209	253	253	208	208	179	203	188	188
Ag_Hi26	1020	196	196	191	199	297	297	205	211	190	200	250	253	208	208	179	179	188	188
Ag_Hi27	1020	196	196	199	213	297	297	205	211	190	209	189	253	208	208	179	179	180	191
Ag_Hi28	1020	196	202	191	191	297	297	205	205	190	200	189	250	208	208	179	179	191	191
Ag_Hi29	1020	202	208	191	207	297	297	205	205	190	209	189	250	208	208	179	179	188	191
Ag_Hi30	1020	202	208	191	207	246	297	205	205	190	190	189	189	208	208	163	179	185	188
Ag_Hi31	1020	202	202	189	217	297	297	205	211	190	209	189	250	208	208	179	179	188	191
Ag_Hi32	1020	202	202	191	207	297	297	205	211	209	209	189	250	208	208	179	179	188	188
Ag_Hi33	1020	202	202	193	207	297	297	205	211	209	215	189	204	208	208	179	179	188	188
Ag_Hi34	1020	202	202	207	207	297	297	205	211	190	206	189	250	208	208	179	179	188	191
Ag_Hi35	1020	202	202	191	191	233	293	205	205	187	190	189	250	208	208	179	201	162	191
Ag_Hi36	1020	202	202	191	207	297	297	205	205	187	190	189	250	208	208	179	179	188	188
Ag_Hi37	1020	202	202	189	213	297	297	205	205	182	190	189	253	208	208	179	201	191	191
Ag_Hi38	1020	202	202	191	215	297	297	205	205	182	190	189	253	208	208	179	179	188	191
Ag_Hi39	1020	202	202	189	193	246	297	205	205	187	190	189	189	208	208	179	201	188	188
Ag_Hi40	1020	196	196	199	213	297	297	205	211	206	209	250	253	208	208	179	201	188	188
Ag_Hi41	1020	202	202	217	217	297	297	205	211	209	215	250	253	208	208	179	179	180	191
Ag_Hi42	1020	202	202	189	191	297	297	205	205	190	206	189	250	208	208	179	179	176	180
Ag_Hi43	1020	196	196	199	205	297	297	205	205	187	190	189	189	208	208	179	179	188	188
Ag_Hi44	1020	196	202	191	191	297	297	205	205	187	190	189	189	208	208	163	179	180	191
Ag_Hi45	1020	199	202	191	195	297	297	205	208	209	215	189	250	208	208	179	179	188	197
Ag_Hi46	1020	199	202	191	195	297	297	205	211	190	209	189	250	208	208	179	179	162	191
Ag_Hi47	1020	199	202	191	195	297	297	205	211	209	215	189	250	208	208	179	179	176	191
Ag_Hi48	1020	199	202	191	195	297	297	205	211	209	215	189	250	208	208	179	179	176	191
Ag_Hi49	1020	196	196	213	213	297	297	205	211	206	206	250	253	208	208	179	201	191	191
Ag_Hi50	1020	196	202	191	191	297	297	205	211	200	209	250	250	208	208	179	179	188	188
Ag_Hi51	1020	196	208	191	215	297	297	205	205	190	209	189	250	208	208	179	179	188	191
Ag_Hi52	1020	196	202	191	191	297	297	205	205	190	209	189	232	208	208	179	201	188	188
Ag_Hi53	1020	196	202	191	191	297	297	205	211	209	209	189	250	208	208	179	179	188	191
Ag_Hi54	1020	196	202	191	191	297	297	205	211	182	190	189	250	208	208	179	179	180	197
Ag_Hi55	1020	196	196	199	213	297	297	205	211	182	200	189	250	208	208	179	201	176	188
Ag_Hi56	1020	202	208	191	191	297	299	205	205	190	200	189	247	208	208	179	201	188	188
Ag_Hi57	1020	202	202	191	191	297	297	205	205	190	215	189	241	208	208	179	201	188	191
Ag_Hi58	1020	202	202	191	191	297	299	205	205	190	209	189	250	208	208	179	201	180	188
Ag_Hi59	1020	202	208	191	191	297	297	205	205	187	190	189	226	208	208	179	205	185	191
Ag_Hi60	1020	202	208	191	191	297	297	205	211	209	209	189	250	208	208	179	179	180	188
Ag_HH1	1021	202	208	189	191	297	297	211	214	209	209	253	256	208	208	201	201	188	188
Ag_HH2	1021	196	202	191	191	297	297	205	214	209	209	253	256	208	208	201	201	188	188
Ag_HH3	1021	202	208	189	191	297	297	211	214	209	209	253	256	208	208	201	201	188	188
Ag_HH4	1021	202	202	191	193	297	297	205	205	190	209	189	253	208	208	201	201	188	188
Ag_HH5	1021	202	202	189	195	297	297	205	211	209	209	253	256	208	208	201	201	188	188
Ag_HH6	1021	196	202	191	191	233	297	205	205	190	209	253	256	208	208	201	201	188	188
Ag_HH7	1021	196	202	191	191	233	297	211	214	209	209	253	256	208	208	201	201	188	188
Ag_HH8	1021	196	202	191	191	297	297	205	205	190	209	189	253	208	208	201	201	188	188
Ag_HH9	1021	196	202	191	191	297	297	205	205	190	209	189	253	208	208	201	201	188	188
Ag_HH10	1021	196	202	191	191	297	297	205	211	209	209	253	256	208	208	201	201	188	188
Ag_Fo1	1022	202	208	193	207	297	297	205	211	209	209	189	253	208	208	179	201	188	191
Ag_Fo2	1022	202	202	191	226	297	297	211	211	182	209	241	250	208	208	179	201	188	188
Ag_Fo3	1022	202	202	207	223	297	297	205	211	209	209	189	226	208	208	179	201	180	188
Ag_Fo4	1022	202	202	189	191	297	297	211	211	200	209	232	253	208	208	179	179	180	188
Ag_Fo5	1022	202	202	207	217	297	297	205	211	209	215	250	253	208	208	201	201	188	191
Ag_Fo6	1022	202	202	191	191	297	297	211	211	206	215	232	253	208	208	179	179	162	191
Ag_Fo7	1022	202	202	191	193	297	299	205	211	209	209	189	253	208	208	179	201	191	191
Ag_Fo8	1022	202	208	191	217	297	297	205	211	200	200	250	253	208	208	179	179	188	188
Ag_Fo9	1022	202	202	191	217	297	297	205	211	200	215	250	250	208	208	179	179	162	191
Ag_Fo10	1022	202	202	189	191	297	297	211	211	200	209	250	253	208	208	179	201	180	191
Ag_Ci1	1023	196	202	191	199	297	297	211	211	212	215	247	256	208	208	179	179	180	188
Ag_Ci2	1023	196	202	191	199	297	297	205	211	212	215	247	256	208	208	179	179	180	188
Ag_Ci3	1023	196	202	191	199	297	297	205	211	212	215	247	256	208	208	179	179	180	188
Ag_Ci4	1023	196	202	191	199	297	297	205	211	212	215	189	247	208	208	179	179	180	188
Ag_Ci5	1023	206	208	193	195	282	286	205	211	212	215	247	256	208	208	179	179	180	188
Ag_Ci6	1023	202	202	191	191	297	297	211	211	209	215	250	261	208	208	179	205	180	188
Ag_Ci7	1023	202	202	191	191	297	297	211	211	206	215	229	250	208	208	179	205	162	180
Ag_Ci8	1023	202	208	191	207	280	297	211	211	206	215	250	250	208	208	179	179	180	185
Ag_Ci9	1023	202	208	191	207	280	297	211	211	206	215	250	250	208	208	179	179	180	185
Ag_Ci10	1023	202	202	191	191	297	297	205	211	209	215	250	261	208	208	179	205	180	188
Ag_Ci11	1023	202	202	191	191	297	297	205	211	209	215	250	261	208	208	179	205	180	188
Ag_Ci12	1023	202	208	191	191	297	297	205	211	187	206	189	250	208	211	179	205	180	194
Ag_Ci13	1023	202	208	191	207	280	297	205	211	206	215	250	250	208	208	179	179	180	185
Ag_Ci14	1023	202	202	191	191	297	297	205	211	209	215	250	261	208	208	179	179	180	188
Ag_Ci15	1023	202	202	191	197	297	297	211	211	206	215	250	250	208	208	179	205	185	188
Ag_Ci16	1023	202	202	191	191	297	297	211	211	209	215	250	261	208	208	179	205	180	188
Ag_Ci17	1023	202	208	191	207	280	293	202	211	206	215	250	250	208	208	179	179	180	185
Ag_Ci18	1023	202	206	193	195	301	301	211	211	209	215	250	261	211	211	182	203	182	194
Ag_Ci19	1023	202	202	207	223	297	297	211	211	209	215	250	250	208	208	179	205	162	180
Ag_Ci20	1023	202	202	197	197	297	297	205	211	215	215	250	258	208	208	179	205	162	185
Ag_Er1	1024	202	202	193	207	297	297	205	211	209	209	250	250	208	208	179	179	188	191
Ag_Er2	1024	202	202	193	207	297	297	205	211	209	209	250	250	208	208	179	179	188	191
Ag_Er3	1024	202	202	207	207	297	299	205	211	209	215	250	253	208	208	179	201	188	191
Ag_Er4	1024	202	202	193	193	297	297	205	211	209	215	232	250	208	208	179	201	191	191
Ag_Er5	1024	202	202	193	207	297	297	205	211	206	209	250	250	208	208	179	179	180	188
Ag_Er6	1024	202	202	189	207	297	299	205	211	209	215	250	250	208	208	179	201	188	188
Ag_Er7	1024	202	202	191	207	297	297	205	211	206	215	250	250	208	208	179	179	188	197
Ag_Er8	1024	202	202	193	195	297	297	205	211	206	218	250	253	208	208	179	179	188	188
Ag_Er9	1024	202	202	193	207	297	297	205	211	206	209	250	250	208	208	179	179	180	188
Ag_Er10	1024	202	208	193	207	297	297	205	211	206	206	250	250	208	208	179	179	180	188
Ag_So1	1025	202	202	193	207	297	299	211	211	200	215	250	253	208	208	179	179	188	188
Ag_So2	1025	202	202	193	207	297	297	205	211	209	215	250	250	208	208	179	179	188	188
Ag_So3	1025	202	202	191	217	297	297	205	211	209	215	226	253	208	208	179	201	185	188
Ag_So4	1025	202	202	193	207	297	299	205	211	200	215	253	253	208	208	179	201	188	188
Ag_So5	1025	202	206	191	207	299	299	205	211	200	215	253	253	208	211	179	182	188	191
Ag_So6	1025	202	202	191	207	297	297	205	205	190	209	189	250	208	208	179	179	188	191
Ag_So7	1025	202	202	191	207	297	297	205	211	209	215	250	250	208	208	179	179	180	188
Ag_So8	1025	202	202	193	207	297	297	205	211	209	215	250	250	208	208	179	179	188	188
Ag_Co1	1026	202	202	207	207	297	297	205	211	200	206	250	253	208	208	179	201	180	180
Ag_Co2	1026	202	202	191	217	297	297	205	211	206	209	250	253	208	208	179	179	188	188
Ag_Co3	1026	202	202	193	207	297	297	205	211	200	200	250	253	208	208	179	201	191	191
Ag_Co4	1026	208	208	191	207	297	299	211	211	209	209	232	250	208	208	179	201	188	191
Ag_Co5	1026	208	208	191	207	299	299	205	211	209	209	232	250	208	208	179	201	188	191
Ag_Co6	1026	202	202	191	193	297	297	205	205	209	209	189	250	208	213	179	201	180	191
Ag_Co7	1026	202	202	207	217	297	297	211	211	200	206	247	250	208	208	179	201	188	191
Ag_Co8	1026	202	202	191	217	297	297	211	211	215	215	232	253	208	208	201	201	188	191
Ag_Co9	1026	202	202	207	207	297	297	205	211	206	209	204	250	208	208	179	201	191	191
Ag_Co10	1026	202	202	207	207	297	297	205	211	209	209	250	253	208	208	201	201	180	191
Ag_Co11	1026	202	202	189	217	297	299	205	211	182	209	250	253	208	208	179	179	180	188
Ag_Co12	1026	202	202	189	217	297	299	211	211	182	209	250	253	208	208	179	179	180	188
Ag_Co13	1026	202	202	189	217	297	299	205	211	182	209	250	253	208	208	179	179	180	188
Ag_Co14	1026	202	202	189	217	297	299	205	211	182	209	250	253	208	208	179	179	180	188
Ag_Co15	1026	202	202	191	191	280	297	211	211	209	215	250	253	208	208	179	179	188	188
Ag_Co16	1026	202	202	193	217	297	297	205	211	200	215	232	250	208	208	179	179	188	188
Ag_Co17	1026	202	202	191	191	280	297	205	211	209	215	250	253	208	208	179	179	188	188
Ag_Co18	1026	202	202	191	191	293	299	205	205	190	190	189	250	208	208	179	179	188	188
Ag_So1	1027	196	196	191	197	297	297	205	211	209	212	247	250	208	208	179	179	182	182
Ag_So2	1027	196	196	191	197	297	297	205	211	209	212	235	250	208	208	179	201	182	188
Ag_So3	1027	202	202	191	191	297	297	205	205	200	209	244	250	208	208	179	179	180	191
Ag_So4	1027	202	202	189	191	297	297	205	211	209	209	226	250	208	208	179	179	188	191
Ag_So5	1027	202	202	193	205	257	297	205	205	190	209	189	204	208	208	179	179	180	191
Ag_So6	1027	196	196	191	197	297	297	205	211	209	212	247	250	208	208	179	179	182	182
Ag_So7	1027	196	196	191	197	297	297	205	211	209	212	247	250	208	208	179	179	182	182
Ag_So8	1027	208	208	189	207	297	299	205	205	209	209	232	250	208	208	179	179	188	191
Ag_So9	1027	196	196	191	197	297	297	205	211	209	212	247	250	208	208	179	179	182	182
Ag_So10	1027	202	202	189	228	297	297	205	211	209	215	232	250	208	208	179	179	191	191
Ag_So11	1027	202	202	193	193	297	297	202	211	182	200	250	250	208	208	179	201	188	188
Ag_So12	1027	196	196	191	197	297	297	205	211	209	212	247	250	208	208	179	179	182	182
Ag_So13	1027	196	199	199	203	297	297	205	211	212	215	247	261	208	208	179	179	180	188
Ag_So14	1027	196	199	199	203	297	297	205	205	212	215	247	261	208	208	179	179	180	188
Ag_So15	1027	196	199	199	203	297	297	205	211	212	215	247	261	208	208	179	179	180	188
Ag_So16	1027	196	199	199	203	297	297	205	211	212	215	247	261	208	208	179	179	180	188
Ag_So17	1027	196	199	199	203	297	297	205	211	212	215	247	261	208	208	179	179	180	188
Ag_So18	1027	196	199	199	203	297	297	205	211	212	215	247	261	208	208	179	179	180	188
Ag_So19	1027	196	199	199	203	297	297	205	211	212	215	247	261	208	208	179	179	180	188
Ag_So20	1027	196	199	199	203	297	297	205	211	212	215	247	261	208	208	179	179	180	188
Ag_Ca1	1028	196	199	199	203	297	297	205	211	212	215	247	261	208	208	179	179	180	188
Ag_Ca2	1028	196	199	199	203	297	297	205	211	212	215	247	261	208	208	179	179	180	188
Ag_Ca3	1028	196	199	199	203	297	297	205	211	212	215	247	261	208	208	179	179	180	188
Ag_Ca4	1028	196	199	199	203	297	297	205	211	212	215	247	261	208	208	179	179	180	188
Ag_Ca5	1028	196	199	199	203	297	297	205	211	212	215	247	261	208	208	179	179	180	188
Ag_Ca6	1028	196	199	199	203	297	297	205	211	212	215	247	261	208	208	179	179	180	188
Ag_Ca7	1028	196	199	199	203	297	297	205	211	212	215	247	261	208	208	179	179	180	188
Ag_Ca8	1028	196	199	199	203	297	297	211	211	212	215	247	261	208	208	179	179	180	188
Ag_Ca9	1028	196	199	199	203	297	297	205	211	212	215	247	261	208	208	179	179	180	188
Ag_Ca10	1028	196	199	199	203	297	297	205	211	212	215	247	261	208	208	179	179	180	188
Ag_Ca11	1028	196	199	203	205	297	299	205	211	212	215	247	261	208	208	179	179	180	188
Ag_Ca12	1028	196	199	199	203	297	297	205	211	212	215	247	261	208	208	179	179	180	188
Ag_Ca13	1028	208	208	197	205	297	297	205	211	209	212	247	261	208	208	179	179	182	188
Ag_Ca14	1028	196	199	199	203	297	297	205	211	212	215	247	261	208	208	179	179	180	188
Ag_Ca15	1028	196	199	199	203	297	297	205	211	212	215	189	247	208	208	179	179	180	188
Ag_Ca16	1028	208	208	197	205	297	297	205	211	209	212	247	261	208	208	179	179	182	188
Ag_Ca17	1028	208	208	197	205	297	297	205	211	209	212	247	261	208	208	179	179	188	188
Ag_Ca18	1028	208	208	197	205	297	297	205	211	209	212	247	261	208	208	179	179	182	188
Ag_Ca19	1028	196	199	199	203	297	297	205	211	212	215	247	261	208	208	179	179	180	188
Ag_Ca20	1028	196	199	199	203	297	297	205	211	212	215	247	261	208	208	179	179	180	188
Ag_Ca21	1028	208	208	197	205	297	297	205	211	209	212	247	261	208	208	179	179	182	188
Ag_Ca22	1028	196	199	199	203	297	297	205	211	212	215	247	261	208	208	179	179	180	188
Ag_Ca23	1028	196	199	199	203	297	297	205	211	212	215	247	261	208	208	179	179	180	188
Ag_Ca24	1028	196	199	199	203	297	297	205	211	212	215	247	261	208	208	179	179	180	188
Ag_Ca25	1028	196	199	199	203	297	297	205	211	212	215	247	261	208	208	179	179	180	188
Ag_Cp1	1029	196	199	203	213	297	297	205	211	212	215	247	261	208	208	179	179	180	188
Ag_Cp2	1029	196	199	199	203	297	297	205	205	212	215	247	261	208	208	179	179	180	188
Ag_Cp3	1029	196	199	199	203	297	297	205	211	212	215	247	261	208	208	179	179	180	188
Ag_Cp4	1029	196	199	199	203	297	297	205	211	212	215	189	261	208	208	179	179	180	188
Ag_Cp5	1029	196	199	203	213	297	297	205	211	212	215	247	261	208	208	179	179	180	188
Ag_Cl1	1029	202	208	191	191	297	297	205	211	215	215	226	277	208	208	205	205	185	191
Ag_Cl2	1029	202	202	191	191	297	297	211	211	212	215	223	226	208	208	205	205	185	185
Ag_Cl3	1029	202	202	191	191	297	297	205	211	215	215	226	226	208	208	205	205	185	185
Ag_Cl4	1029	202	208	191	191	297	297	205	211	215	215	226	277	208	208	205	205	185	191
Ag_Cl5	1029	202	202	191	191	297	297	205	211	215	215	226	226	208	208	205	205	185	185
Ag_Cl6	1029	202	208	191	191	297	297	205	211	215	215	226	277	208	208	205	205	185	191
Ag_Cl7	1029	202	208	191	191	297	297	205	211	215	215	226	277	208	208	205	205	185	191
Ag_Cl8	1029	202	208	191	191	297	297	205	211	215	215	226	277	208	208	205	205	185	191
Ag_Cl9	1029	202	202	191	191	297	297	211	211	215	215	226	226	208	208	205	205	185	185
Ag_Cl10	1029	202	202	191	191	297	297	205	211	215	215	226	226	208	208	205	205	185	185
Ag_Cat1	1030	202	208	191	195	297	297	205	211	215	215	238	250	208	208	179	179	180	185
Ag_Cat2	1030	208	208	191	195	297	297	211	211	215	215	238	250	208	208	179	201	188	188
Ag_Cat3	1030	208	208	191	195	297	297	211	211	215	215	238	250	208	208	179	201	188	188
Ag_Cat4	1030	202	208	195	195	297	297	205	211	215	215	238	250	208	208	179	201	188	188
Ag_Cat5	1030	208	208	191	195	297	297	205	211	215	215	238	250	208	208	179	201	188	188
Ag_Cat6	1030	202	202	191	191	297	297	211	211	215	215	238	250	208	208	179	179	188	188
Ag_Cat7	1030	202	208	195	195	297	297	205	211	215	215	238	250	208	208	179	201	188	188
Ag_Cat8	1030	202	202	191	195	297	297	205	211	215	215	250	250	208	208	179	201	188	188
Ag_Cat9	1030	202	208	195	195	297	297	211	211	215	215	238	250	208	208	179	201	188	188
Ag_Cat10	1030	202	208	195	195	297	297	205	211	215	215	250	250	208	208	179	201	185	188
Ag_Cal1	1031	202	202	209	217	297	297	211	211	209	209	238	253	208	208	179	179	188	188
Ag_Cal2	1031	202	202	203	203	299	299	220	220	212	212	189	189	208	208	223	223	182	182
Ag_Cal3	1031	196	206	195	213	299	299	205	211	209	209	238	253	208	208	179	179	188	188
Ag_Cal4	1031	202	206	209	218	299	299	205	205	190	209	189	238	208	208	179	217	188	188
Ag_Cal5	1031	202	202	209	217	233	297	211	211	209	209	238	253	208	208	179	179	188	188
Ag_Cal6	1031	202	202	209	217	297	297	205	211	203	209	238	253	208	208	179	179	188	188
Ag_Cal7	1031	202	202	209	217	297	297	205	211	190	209	238	253	208	208	179	179	188	188
Ag_Cal8	1031	202	202	209	217	297	297	205	211	209	209	238	253	208	208	179	179	188	188
Ag_Cal9	1031	202	202	209	217	297	297	211	211	209	209	238	253	208	208	179	179	188	188
Ag_Cal10	1031	202	202	203	203	299	299	220	220	212	212	189	189	208	208	223	223	182	182
Ar_Com1	2032	206	211	199	207	293	297	205	211	221	221	223	256	205	205	215	219	191	209
Ar_Com2	2032	202	211	199	201	293	297	202	211	221	221	235	238	205	205	219	219	182	182
Ar_Com3	2032	206	211	203	205	291	297	205	211	221	221	238	250	205	205	219	219	182	182
Ar_Com4	2032	211	211	199	203	297	297	211	211	221	221	235	235	205	205	217	217	182	182
Ar_Com5	2032	206	211	199	203	293	297	208	211	221	221	226	238	205	205	219	219	182	182
Ar_Com6	2032	206	211	203	205	291	297	211	211	221	221	238	250	205	205	219	219	182	182
Ar_Com7	2032	211	211	201	205	293	297	208	211	212	221	235	238	205	205	217	217	182	206
Ar_Com8	2032	206	211	203	205	293	297	211	211	221	224	226	235	205	205	201	215	182	212
Ar_Com9	2032	211	211	199	205	297	297	208	214	221	221	235	247	205	205	219	219	182	209
Ar_Com10	2032	211	211	203	205	293	297	205	208	224	224	235	238	205	205	219	219	182	185
Ar_Com11	2032	206	211	203	207	297	297	205	211	221	221	235	256	205	205	217	232	182	182
Ar_Com12	2032	206	211	203	207	299	299	205	211	190	221	235	256	205	205	217	232	182	182
Ar_Com13	2032	206	211	203	205	299	299	205	208	224	226	235	256	205	205	217	217	182	191
Ar_Com14	2032	206	211	199	203	297	297	205	208	212	221	226	241	205	205	219	219	182	182
Ar_Com15	2032	206	206	201	203	293	293	205	211	221	221	235	256	205	205	217	217	182	182
Ar_Com16	2032	206	211	203	205	291	297	205	208	221	224	201	247	205	205	217	223	182	209
Ar_Com17	2032	211	211	199	203	297	297	205	214	221	221	235	235	205	205	217	217	182	209
Ar_Com18	2032	206	211	203	205	293	297	205	211	221	224	226	235	205	205	201	230	182	182
Ar_Com19	2032	206	211	199	203	297	297	205	208	221	224	235	238	205	205	215	219	182	182
Ar_Com20	2032	206	206	199	203	293	297	205	208	221	224	232	256	205	205	217	232	182	209
Ar_Com21	2032	206	206	193	203	246	297	205	205	187	190	189	189	205	205	163	217	182	182
Ar_Com22	2032	208	211	189	201	277	293	205	205	187	190	189	189	205	205	163	217	182	182
Ar_Com23	2032	206	206	199	205	277	293	205	205	182	200	189	189	205	205	219	219	182	182
Ar_Com24	2032	206	211	199	205	246	297	202	205	187	187	189	238	205	205	219	219	182	182
Ar_Com25	2032	206	206	191	201	246	297	205	205	187	190	189	189	205	208	163	217	182	182
Ar_Com26	2032	211	211	201	205	277	297	205	205	187	190	189	189	205	205	217	217	182	182
Ar_Com27	2032	211	211	203	205	277	297	205	205	187	190	189	189	205	205	186	219	182	200
Ar_Com28	2032	206	211	203	205	291	297	205	205	190	212	189	232	205	205	217	217	182	182
Ar_Com29	2032	211	211	203	205	297	297	205	205	187	190	189	189	205	205	217	219	200	200
Ar_Com30	2032	211	211	203	205	277	297	205	205	187	190	189	189	205	205	163	217	182	200
Ar_St1	2033	202	202	189	191	297	297	205	205	187	190	189	189	208	208	163	179	162	188
Ar_St2	2033	202	202	189	191	297	297	205	205	187	190	189	189	208	208	163	179	162	188
Ar_St3	2033	202	202	189	191	246	297	205	205	187	190	189	189	208	208	163	179	162	188
Ar_St4	2033	202	202	191	191	299	299	205	205	187	190	189	189	208	208	163	179	162	180
Ar_St5	2033	202	202	191	191	297	297	205	205	187	190	189	189	208	208	179	179	188	188
Ar_St6	2033	202	202	191	193	297	297	205	205	187	190	189	189	208	208	163	179	162	188
Ar_Ly1	2033	208	208	193	193	246	299	205	205	187	190	189	189	205	208	163	163	162	162
Ar_Ly2	2033	206	208	189	207	246	297	205	205	187	190	189	189	208	208	163	179	162	188
Ar_Ly3	2033	208	208	193	193	246	297	205	205	187	190	189	189	195	227	163	217	162	194
Ar_Ly4	2033	208	208	191	191	246	297	205	205	187	190	189	189	195	208	163	163	162	194
Ar_Ly5	2033	202	208	193	193	246	297	205	205	187	190	189	189	205	227	163	217	162	180
Ar_Ly6	2033	199	199	203	213	297	297	205	205	187	190	189	189	208	208	179	179	180	188
Ar_Ly7	2033	208	208	203	203	246	297	205	205	187	190	189	189	208	208	163	179	180	188
Ar_Ly8	2033	199	199	205	228	246	297	205	205	187	190	189	189	227	227	163	217	162	162
Ar_Ly9	2033	208	208	193	197	246	297	205	205	187	190	189	189	216	227	163	217	162	162
Ar_Ly10	2033	208	208	205	205	246	299	205	205	187	190	189	189	208	227	163	217	162	162
Ar_Cap1	2033	208	208	197	197	277	297	205	205	187	190	189	189	195	227	163	217	162	162
Ar_Cap2	2033	208	208	197	205	246	246	205	205	187	190	189	189	227	227	163	217	162	162
Ar_Cap3	2033	196	199	203	213	246	297	205	205	187	190	189	189	208	208	163	179	180	188
Ar_Cap4	2033	208	208	203	203	246	293	205	205	187	190	189	189	227	227	163	179	162	180
Ar_Cap5	2033	199	208	193	205	246	297	205	205	187	190	189	189	195	227	163	217	162	162
Ar_Cap6	2033	206	208	193	203	246	297	205	205	187	190	189	189	227	227	163	217	162	162
Ar_Cap7	2033	208	208	205	205	246	297	205	205	187	190	189	189	227	227	163	217	162	162
Ar_Cap8	2033	196	199	205	228	246	293	205	205	187	190	189	189	208	208	163	179	162	180
Ar_Cap9	2033	202	208	191	191	246	297	205	205	187	190	189	189	208	208	163	179	162	180
Ar_Cap10	2033	202	202	197	205	246	297	205	205	187	190	189	189	227	227	163	163	162	188
Ar_Cap11	2033	208	208	193	205	297	299	205	205	187	190	189	189	227	227	163	163	162	162
Ar_Cap12	2033	202	208	191	207	246	297	205	205	187	190	189	189	208	208	163	179	180	188
Ar_Cap13	2033	196	208	201	224	277	299	205	205	187	190	189	189	195	227	163	217	162	162
Ar_Cap14	2033	199	199	197	197	246	297	205	205	187	190	189	189	208	208	163	217	162	188
Ar_Cap15	2033	202	214	191	191	246	299	205	205	187	190	189	189	195	227	163	217	162	180
Ar_Cap16	2033	199	208	191	191	246	297	205	205	187	190	189	189	208	208	163	179	162	180
Ar_Cap17	2033	202	208	191	191	246	297	205	205	187	190	189	189	208	208	163	179	162	188
Ar_Cap18	2033	202	208	193	197	293	297	205	205	187	190	189	189	208	208	163	217	162	180
Ar_Cap19	2033	199	202	191	191	297	297	205	205	187	190	189	189	208	208	163	192	162	188
Ar_Cap20	2033	208	208	193	205	246	297	205	205	187	190	189	189	208	227	163	217	162	162
Ar_Cap21	2033	202	208	191	191	246	297	205	205	187	190	189	189	208	227	163	197	162	180
Ar_Cap22	2033	199	199	191	205	246	297	205	205	187	190	189	189	208	208	163	197	162	180
Ar_Cap23	2033	199	208	191	191	246	293	205	205	187	190	189	189	208	211	163	179	162	180
Ar_Cap24	2033	199	202	191	191	246	277	205	205	187	190	189	189	208	208	163	217	162	180
Ar_Rub1	2034	202	202	189	189	301	301	205	205	212	212	178	189	208	208	163	197	197	197
Ar_Rub2	2034	202	202	189	189	301	301	205	208	212	212	178	178	208	208	175	197	197	197
Ar_Rub3	2034	202	202	189	189	301	301	205	208	212	212	178	189	208	208	163	197	197	197
Ar_Rub4	2034	202	202	189	189	301	301	205	208	212	212	178	178	208	208	175	175	197	197
Ar_Rub5	2034	202	202	189	189	233	301	205	205	187	190	178	189	208	208	163	175	197	197
Ar_Rub6	2034	202	202	189	189	301	301	205	208	212	212	178	178	208	208	197	197	197	197
Ar_Rub7	2034	202	202	189	189	301	301	205	208	212	212	178	178	208	208	175	197	197	197
Ar_Rub8	2034	202	202	189	189	301	301	205	208	190	212	178	189	208	208	163	175	197	197
Ar_Rub9	2034	202	202	189	189	301	301	205	208	212	212	178	178	208	208	175	197	197	197
Ar_Rub10	2034	202	202	189	189	301	301	205	208	212	212	178	178	208	208	175	197	197	197
Ar_Rub11	2034	202	202	189	189	301	301	208	208	212	212	178	178	208	208	197	217	197	197
Ar_Rub12	2034	202	202	189	189	301	301	205	208	212	212	178	178	208	208	197	217	197	197
Ar_Rub13	2034	202	202	189	189	301	301	205	208	212	212	178	178	208	208	163	197	197	197
Ar_Rub14	2034	202	202	189	189	301	301	208	208	212	212	178	178	208	208	197	197	197	197
Ar_Rub15	2034	202	202	189	189	301	301	205	208	212	212	178	178	208	208	197	217	197	197
Ar_Rub16	2034	202	202	189	189	301	301	205	208	212	212	178	178	208	208	197	217	197	197
Ar_Rub17	2034	202	202	189	189	301	301	208	208	212	212	178	178	208	213	201	215	197	200
Ar_Rub18	2034	202	202	189	189	301	301	208	208	212	212	178	178	208	208	197	197	197	197
Ar_Rub19	2034	202	202	189	189	301	301	208	208	212	212	178	178	208	208	197	197	197	197
Ar_Rub20	2034	202	202	189	189	301	301	208	208	212	212	178	178	208	208	197	197	197	197
Ar_Rub21	2034	202	202	189	189	301	301	205	205	215	215	182	200	208	208	163	217	197	197
Ar_Rub22	2034	202	202	189	189	246	299	205	205	190	206	189	189	208	208	163	217	162	197
Ar_Rub23	2034	202	202	189	189	301	301	205	205	206	215	178	189	208	208	163	217	162	197
Ar_Rub24	2034	202	202	189	189	277	301	205	205	215	215	189	189	208	211	163	217	162	197
Ar_Rub25	2034	202	208	189	189	299	307	205	205	215	215	182	189	208	213	163	217	162	197
Ar_Rub26	2034	202	206	189	189	297	305	205	205	215	220	182	185	216	216	163	217	162	197
Ar_Rub27	2034	202	206	189	189	246	301	205	211	215	218	182	182	211	213	163	217	162	197
Ar_Rub28	2034	202	208	189	189	297	301	205	205	190	212	178	189	208	227	163	217	162	197
Ar_Rub29	2034	202	202	189	189	246	299	205	205	187	190	189	189	208	208	163	217	162	197
Ar_Rub30	2034	202	202	189	189	301	301	205	205	187	190	189	250	208	208	163	217	162	197
Ar_Rub31	2034	202	208	189	189	246	297	205	205	187	190	189	189	208	227	163	217	162	162
Ar_Rub32	2034	196	196	189	193	246	297	205	205	190	205	189	189	195	227	163	217	162	162
Ar_Rub33	2034	202	202	189	189	246	299	205	205	190	205	189	189	195	227	163	217	162	194
Ar_Rub34	2034	202	202	189	189	297	299	205	205	190	205	189	189	211	227	163	217	162	162
Ar_Rub35	2034	202	208	189	189	297	299	205	205	187	190	189	189	205	208	163	217	162	162
Ar_Rub36	2034	202	208	189	189	297	301	205	205	190	215	189	189	208	208	163	217	162	197
Ar_Rub37	2034	202	202	189	189	299	301	205	205	187	190	189	189	208	208	163	217	162	197
Ar_Rub38	2034	182	182	189	189	297	299	205	205	187	190	189	189	195	195	163	217	162	194
Ar_Rub39	2034	182	182	197	197	299	299	205	205	187	190	189	189	208	227	163	217	162	162
Ar_Rub40	2034	202	208	189	189	299	299	205	205	190	205	189	189	208	227	163	217	162	197
Ar_Leo1	2035	206	214	213	228	277	277	205	205	187	203	189	189	208	208	163	217	162	185
Ar_Leo2	2035	206	206	213	228	277	299	205	205	190	203	189	189	208	208	163	217	162	185
Ar_Leo3	2035	206	214	213	228	277	277	205	205	187	203	189	189	205	205	163	217	162	185
Ar_Leo4	2035	206	214	213	228	277	277	205	205	203	211	189	189	205	208	175	217	162	185
Ar_Leo5	2035	206	214	213	228	277	277	205	205	206	206	189	189	201	205	163	217	162	185
Ar_Leo6	2035	206	214	219	228	277	299	205	205	187	203	189	189	203	208	163	217	162	185
Ar_Leo7	2035	206	214	213	228	277	299	205	211	187	215	189	189	208	208	205	217	162	185
Ar_Leo8	2035	206	206	213	213	299	299	205	220	209	227	211	211	208	213	197	210	185	185
Ar_Leo9	2035	206	206	213	228	277	299	205	205	218	218	189	230	203	208	163	201	162	185
Ar_Leo10	2035	206	206	213	228	277	299	205	205	218	218	189	189	208	211	163	217	162	185
Ar_Phr1	2036	202	202	203	203	299	299	205	220	212	212	189	189	208	208	223	223	182	182
Ar_Phr2	2036	202	202	203	203	299	299	205	220	212	212	189	189	208	208	223	223	182	182
Ar_Phr3	2036	202	202	203	203	299	299	205	205	190	212	189	189	208	208	223	223	182	182
Ar_Phr4	2036	202	202	203	203	299	299	205	220	190	212	189	189	208	208	223	223	182	182
Ar_Phr5	2036	202	202	203	203	299	299	205	205	190	212	189	189	208	208	223	223	182	182
Ar_Phr6	2036	206	206	195	205	277	277	205	205	190	221	181	189	208	208	219	223	209	209
Ar_Phr7	2036	206	206	205	205	277	277	205	223	221	221	181	229	208	208	219	219	209	209
Ar_Ver1	2037	199	202	195	195	301	301	205	205	187	190	189	189	208	208	163	179	162	188
Ar_Ver2	2037	208	208	193	193	246	297	205	205	187	190	189	189	227	227	163	217	162	162
Ar_Ver3	2037	199	202	193	201	293	299	205	205	187	190	189	189	208	208	163	217	162	206
Ar_Ver4	2037	196	208	191	197	297	299	205	205	187	190	189	189	227	227	163	217	162	162
Ar_Ver5	2037	202	208	193	193	297	297	205	205	187	190	189	189	227	227	163	217	162	188
Ar_Ver6	2037	202	202	193	201	297	301	205	205	187	190	189	189	227	227	163	217	162	180
Ar_Ver7	2037	199	202	191	197	297	299	205	205	187	190	189	189	208	208	163	217	162	162
Ar_Ver8	2037	196	199	193	199	246	297	205	205	187	190	189	189	208	227	163	217	162	162
Ar_Ver9	2037	196	199	193	199	246	277	205	205	187	190	189	189	208	208	163	179	162	188
Ar_Ver10	2037	196	208	193	193	246	297	205	205	187	190	189	189	208	208	163	217	162	162
Ar_Rha1	2038	206	206	193	203	297	299	205	208	177	221	189	189	205	205	230	232	182	182
Ar_Rha2	2038	206	211	199	203	297	299	205	205	177	187	189	189	205	205	230	232	182	230
Ar_Rha3	2038	206	211	201	207	297	297	205	208	177	221	189	189	205	205	217	217	182	182
Ar_Rha4	2038	206	211	199	203	297	297	205	208	187	221	169	189	205	205	217	217	182	191
Ar_Rha5	2038	202	202	203	203	297	297	205	208	177	221	169	189	205	208	217	217	182	194
Ar_Rha6	2038	206	211	203	203	297	297	205	208	187	221	169	189	205	208	217	217	182	191
Ar_Rha7	2038	206	211	201	205	293	297	205	208	187	190	169	189	208	208	217	217	182	182
Ar_Rha8	2038	211	211	203	203	293	297	208	208	224	224	189	189	208	208	217	217	180	182
An_You1	3039	218	218	205	209	305	305	208	208	187	187	229	229	208	208	203	203	188	188
An_You2	3039	218	218	205	205	305	305	205	214	170	187	232	232	208	208	203	217	188	188
An_You3	3039	221	221	199	199	305	305	205	220	190	190	235	235	205	205	175	197	176	200
An_You4	3039	221	221	199	199	305	305	205	220	190	190	235	235	208	208	203	203	188	188
An_You5	3039	202	218	185	201	305	305	208	208	170	170	192	229	208	208	203	203	188	188
An_You6	3039	218	218	185	201	305	305	208	208	170	170	192	229	208	208	203	203	188	188
An_You7	3039	221	221	199	199	305	305	199	205	190	190	235	235	208	208	203	203	188	188
An_You8	3039	221	221	199	199	305	305	199	205	190	190	235	235	208	208	203	203	188	188
An_You9	3039	218	218	209	209	305	305	205	208	170	196	229	229	208	208	203	203	188	188
An_You10	3039	218	218	205	209	305	305	208	214	170	196	229	232	208	208	203	203	188	188
An_You11	3039	218	218	203	209	305	305	208	208	196	200	229	229	208	208	203	203	188	188
An_Ixe1	3040	218	218	197	209	297	307	205	205	187	187	189	232	208	208	203	203	188	188
An_Ixe2	3040	214	214	205	205	305	305	205	205	187	187	192	192	208	208	203	203	188	188
An_Ixe3	3040	218	218	197	197	307	307	202	205	187	187	192	232	208	208	203	203	188	188
An_Ixe4	3040	218	221	197	209	305	305	205	208	187	190	232	244	208	208	203	203	188	188
An_Ixe5	3040	218	218	197	197	307	307	202	205	187	187	192	232	208	208	203	203	188	188
An_Ixe6	3040	221	221	209	209	233	307	202	202	187	196	232	232	208	208	203	203	188	188
An_Ixe7	3040	218	218	209	209	305	305	205	208	187	187	192	192	208	208	203	203	188	188
An_Ixe8	3040	218	218	201	201	305	305	205	205	187	187	192	229	208	208	203	203	188	188
An_Ixe9	3040	218	218	201	205	305	305	202	205	187	196	192	192	208	208	203	203	188	188
An_Ixe10	3040	218	218	201	205	305	305	202	205	187	196	192	192	205	208	203	203	188	188
An_Ixe11	3040	218	218	201	205	305	305	202	205	187	196	192	192	205	208	203	203	188	188
As_Sed1	4041	206	206	193	193	297	299	205	211	200	212	201	258	208	208	232	232	165	165
As_Sed2	4041	206	206	193	203	297	299	205	211	200	200	226	256	208	208	257	277	165	180
As_Sed3	4041	206	206	193	193	293	297	205	211	200	212	201	258	208	208	232	232	165	165
As_Sed4	4041	206	206	193	193	297	297	205	211	200	200	201	226	208	208	207	257	180	180
As_Sed5	4041	199	199	193	193	297	297	205	211	200	200	201	201	208	208	232	232	165	180
As_Sed6	4041	206	206	193	193	297	299	205	211	200	212	201	258	208	208	232	232	165	165
As_Sed7	4041	206	206	193	193	297	297	211	211	200	200	201	226	208	208	207	257	180	180
As_Sed8	4041	199	199	193	193	297	297	205	211	200	200	201	201	208	208	232	232	165	180
As_Sed9	4041	199	206	193	203	297	297	205	211	200	212	189	226	208	208	232	232	165	165
As_Sed10	4041	206	206	193	203	297	299	205	211	187	200	189	226	208	208	257	277	165	180
Ae_Ego1	5042	206	206	219	228	277	277	202	223	203	221	181	229	208	208	219	219	209	209
Ae_Ego2	5042	206	206	219	228	277	277	202	223	203	221	181	229	208	208	219	219	209	209
Ae_Ego3	5042	206	206	219	228	277	277	223	223	221	221	181	181	208	208	219	223	209	209
Ae_Ego4	5042	206	206	213	228	277	277	205	223	203	221	181	229	208	208	219	219	209	209
Ae_Ego5	5042	206	206	219	228	277	277	205	223	221	221	181	181	208	208	219	223	209	209
Ae_Ego6	5042	206	206	219	228	277	277	205	223	203	221	181	229	208	208	219	219	209	209
Ae_Ego7	5042	206	206	213	228	277	277	205	223	203	221	181	229	208	208	219	219	209	209
Ae_Ego8	5042	206	206	219	228	233	277	205	223	203	221	181	229	208	208	219	219	209	209
Ae_Ego9	5042	206	206	219	228	277	277	205	223	203	221	181	229	208	208	219	219	209	209
Ae_Ego10	5042	206	206	213	228	277	277	205	223	203	221	181	229	208	208	219	219	209	209
