# Supplementary material for: Complex evolution in Aphis gossypii group (Hemiptera: Aphididae), evidence of primary host shift and hybridization between sympatric species
Source: PLoS One. 2021 Feb 4;16(2):e0245604. doi: 10.1371/journal.pone.0245604 (PMC7861460; doi:10.1371/journal.pone.0245604)
Supplement: S1 File — (ZIP) [file pone.0245604.s009.zip › ★Aphis spp. 578 individuals ARLEQUIN INPUT FILE.arp]

#File created by Arlequin translator on 12/05/1919 at 09:23:29)
#The input file was "D:\! �ڡ١ڡ١�[......PROJECT.......]�ڡ١ڡ١�\!!2012 [������] Aphis ������ ���ֽĹ� ����ȭ (1,2����)\! ! !\��Arlequin\agos578 Arl.txt"  with format "GenePop" 

[Profile]

	 Title="Title line: 3gp "
	 NbSamples=36
	 GenotypicData=1
	 GameticPhase=0
	 DataType=STANDARD
	 LocusSeparator=WHITESPACE
	 MissingData="?"
# The names of the loci taken from the GenePop file are listed below as comments
# AGL1-20
# AGL1-11
# AGL1-21
# AGL2-6
# AGL1-15
# AGL1-16
# AGL1-17
# AGL1-10
# AGL1-22


[Data]
	 [[Samples]]
		 SampleName= " Ag_IL"
		 SampleSize=10
		 SampleData={
                      Ag_IL_1   1  199 191 297 202 200 247 208 179 188 
                                   202 191 299 213 209 253 208 179 188 
                      Ag_IL_2   1  199 191 297 202 200 247 208 179 188 
                                   202 191 299 213 209 253 208 179 188 
                      Ag_IL_3   1  199 191 297 202 200 247 208 179 188 
                                   202 191 299 213 209 253 208 179 188 
                      Ag_IL_4   1  199 191 297 205 200 189 208 179 188 
                                   202 191 299 205 209 247 208 179 188 
                      Ag_IL_5   1  199 191 297 205 200 189 208 179 188 
                                   202 191 299 205 209 247 208 179 188 
                      Ag_IL_6   1  199 191 297 205 200 247 208 179 188 
                                   202 191 299 208 209 253 208 179 188 
                      Ag_IL_7   1  199 191 297 205 200 189 208 179 188 
                                   202 191 299 205 209 247 208 179 188 
                      Ag_IL_8   1  199 191 297 205 200 247 208 179 188 
                                   202 191 299 205 209 253 208 179 188 
                      Ag_IL_9   1  199 191 297 205 200 247 208 179 188 
                                   202 191 299 208 209 253 208 179 188 
                     Ag_IL_10   1  196 191 297 202 209 250 208 179 182 
                                   202 197 297 213 209 250 208 179 182 
     }

 		 SampleName= "Ag_CU"
		 SampleSize=20
		 SampleData={
                      Ag_CU_1   1  196 191 297 205 212 247 208 179 188 
                                   196 199 297 211 212 253 208 201 188 
                      Ag_CU_2   1  196 191 233 205 190 189 208 179 188 
                                   199 199 233 205 212 247 208 201 188 
                      Ag_CU_3   1  196 191 297 205 190 189 208 179 188 
                                   196 199 297 205 212 247 208 201 188 
                      Ag_CU_4   1  196 191 297 205 212 247 208 179 188 
                                   196 199 297 211 212 253 208 201 188 
                      Ag_CU_5   1  196 191 297 205 190 189 208 179 188 
                                   196 199 297 205 212 247 208 201 188 
                      Ag_CU_6   1  196 191 297 205 187 253 208 179 188 
                                   202 191 297 211 212 247 208 179 188 
                      Ag_CU_7   1  196 191 297 205 187 235 208 179 188 
                                   202 191 297 211 212 247 208 179 188 
                      Ag_CU_8   1  196 191 233 205 187 235 208 179 188 
                                   202 191 297 211 212 247 208 179 188 
                      Ag_CU_9   1  196 191 233 205 190 189 208 179 188 
                                   196 199 297 211 212 247 208 201 188 
                     Ag_CU_10   1  196 191 233 205 190 247 208 179 188 
                                   196 199 233 211 212 253 208 201 188 
                     Ag_CU_11   1  196 205 233 205 190 189 208 179 188 
                                   196 213 297 211 212 235 208 179 188 
                     Ag_CU_12   1  196 199 233 205 212 247 208 179 188 
                                   196 205 297 211 212 253 208 179 188 
                     Ag_CU_13   1  196 199 299 205 212 250 208 179 188 
                                   196 213 299 211 212 253 208 201 188 
                     Ag_CU_14   1  196 199 297 205 190 189 208 179 188 
                                   196 213 297 211 212 250 208 201 188 
                     Ag_CU_15   1  196 191 297 205 187 189 208 179 188 
                                   202 191 297 211 190 235 208 179 188 
                     Ag_CU_16   1  196 191 233 205 187 189 208 179 188 
                                   202 191 297 205 190 235 208 179 188 
                     Ag_CU_17   1  196 191 297 205 187 235 208 179 188 
                                   202 191 297 211 212 247 208 179 188 
                     Ag_CU_18   1  196 191 299 205 187 235 208 179 188 
                                   202 191 299 211 212 247 208 179 188 
                     Ag_CU_19   1  196 191 297 205 187 235 208 179 188 
                                   202 191 297 211 212 247 208 179 188 
                     Ag_CU_20   1  196 191 246 205 187 189 208 179 188 
                                   202 191 297 205 190 189 213 184 191 
     }

		 SampleName= "Ag_CM"
		 SampleSize=30
		 SampleData={
                      Ag_CM_1   1  202 189 297 205 200 189 208 179 188 
                                   202 191 297 205 209 250 216 179 191 
                      Ag_CM_2   1  202 189 297 205 187 189 208 179 191 
                                   202 191 297 205 190 250 211 201 191 
                      Ag_CM_3   1  202 189 297 205 187 187 205 179 191 
                                   202 191 297 205 190 189 211 182 191 
                      Ag_CM_4   1  202 191 297 205 209 226 208 179 185 
                                   202 191 297 211 215 229 208 205 185 
                      Ag_CM_5   1  196 191 297 205 187 189 208 179 188 
                                   202 191 297 205 190 235 208 179 188 
                      Ag_CM_6   1  202 191 297 205 187 189 208 179 180 
                                   202 193 297 205 190 253 208 179 185 
                      Ag_CM_7   1  202 189 297 205 190 189 208 179 185 
                                   208 191 297 211 209 250 208 205 188 
                      Ag_CM_8   1  202 189 297 205 209 189 208 179 185 
                                   208 191 297 211 215 250 208 205 188 
                      Ag_CM_9   1  202 191 297 205 190 189 208 179 180 
                                   202 193 297 205 190 189 208 179 191 
                     Ag_CM_10   1  202 189 297 205 187 189 208 179 185 
                                   202 195 297 211 190 229 208 179 188 
                     Ag_CM_11   1  196 213 297 205 212 247 208 179 188 
                                   196 213 297 211 212 247 208 179 188 
                     Ag_CM_12   1  196 199 297 205 212 247 208 179 188 
                                   196 205 297 211 212 253 208 179 188 
                     Ag_CM_13   1  196 199 297 205 212 247 208 179 188 
                                   196 205 297 211 212 253 208 179 188 
                     Ag_CM_14   1  196 191 297 205 187 235 208 179 188 
                                   202 191 297 211 212 247 208 179 188 
                     Ag_CM_15   1  196 191 297 205 187 235 208 179 188 
                                   202 191 297 211 212 247 208 179 188 
                     Ag_CM_16   1  196 191 297 205 187 235 208 179 188 
                                   202 191 297 211 212 247 208 179 188 
                     Ag_CM_17   1  196 191 297 205 187 235 208 179 188 
                                   202 191 297 211 212 247 208 179 188 
                     Ag_CM_18   1  196 191 297 205 187 235 208 179 188 
                                   202 191 297 211 212 247 208 179 188 
                     Ag_CM_19   1  196 191 297 205 187 235 208 179 188 
                                   202 191 297 211 212 247 208 179 188 
                     Ag_CM_20   1  196 191 297 205 187 189 208 179 188 
                                   202 191 297 211 212 235 208 179 188 
                     Ag_CM_21   1  196 191 297 205 187 189 208 179 188 
                                   202 191 297 211 190 247 208 179 188 
                     Ag_CM_22   1  196 191 297 205 187 235 208 179 188 
                                   202 191 297 211 212 247 208 179 188 
                     Ag_CM_23   1  196 191 297 205 187 189 208 179 188 
                                   202 191 297 205 190 247 208 179 188 
                     Ag_CM_24   1  196 191 297 205 187 189 208 179 188 
                                   202 191 297 211 190 235 208 179 188 
                     Ag_CM_25   1  196 191 297 205 209 247 208 201 188 
                                   208 215 297 211 212 250 208 201 188 
                     Ag_CM_26   1  196 199 297 205 187 189 208 179 188 
                                   196 213 297 205 190 189 208 201 188 
                     Ag_CM_27   1  196 191 297 205 190 235 208 179 188 
                                   196 199 297 211 212 253 208 201 188 
                     Ag_CM_28   1  196 191 297 205 187 235 208 179 188 
                                   202 191 297 211 212 247 208 179 188 
                     Ag_CM_29   1  196 199 299 205 212 247 208 179 188 
                                   196 213 299 211 212 253 208 201 188 
                     Ag_CM_30   1  196 199 297 205 187 189 205 179 188 
                                   196 213 297 205 190 250 208 201 188 
     }

		 SampleName= "Ag_KA"
		 SampleSize=8
		 SampleData={
                      Ag_KA_1   1  199 191 297 205 187 189 208 179 180 
                                   202 195 297 205 190 258 208 205 188 
                      Ag_KA_2   1  199 191 297 205 190 189 208 179 180 
                                   202 195 297 211 209 247 208 205 188 
                      Ag_KA_3   1  199 191 297 205 190 189 208 179 180 
                                   202 195 297 211 209 247 208 205 188 
                      Ag_KA_4   1  199 191 297 202 209 247 208 179 180 
                                   202 195 297 211 215 258 208 205 188 
                      Ag_KA_5   1  196 191 299 205 187 189 208 179 180 
                                   202 191 299 205 190 247 208 205 188 
                      Ag_KA_6   1  196 191 297 205 187 189 208 179 180 
                                   196 199 297 205 190 247 208 205 188 
                      Ag_KA_7   1  196 191 297 205 209 247 208 179 180 
                                   196 199 297 211 215 258 208 205 188 
                      Ag_KA_8   1  196 191 297 205 209 247 208 179 180 
                                   196 199 297 211 215 258 208 205 188 
     }
		 SampleName= "Ag_SO"
		 SampleSize=20
		 SampleData={
                      Ag_SO_1   1  196 191 297 205 209 247 208 179 182 
                                   196 197 297 211 212 250 208 179 182 
                      Ag_SO_2   1  196 191 297 205 209 235 208 179 182 
                                   196 197 297 211 212 250 208 201 188 
                      Ag_SO_3   1  202 191 297 205 200 244 208 179 180 
                                   202 191 297 205 209 250 208 179 191 
                      Ag_SO_4   1  202 189 297 205 209 226 208 179 188 
                                   202 191 297 211 209 250 208 179 191 
                      Ag_SO_5   1  202 193 257 205 190 189 208 179 180 
                                   202 205 297 205 209 204 208 179 191 
                      Ag_SO_6   1  196 191 297 205 209 247 208 179 182 
                                   196 197 297 211 212 250 208 179 182 
                      Ag_SO_7   1  196 191 297 205 209 247 208 179 182 
                                   196 197 297 211 212 250 208 179 182 
                      Ag_SO_8   1  208 189 297 205 209 232 208 179 188 
                                   208 207 299 205 209 250 208 179 191 
                      Ag_SO_9   1  196 191 297 205 209 247 208 179 182 
                                   196 197 297 211 212 250 208 179 182 
                     Ag_SO_10   1  202 189 297 205 209 232 208 179 191 
                                   202 228 297 211 215 250 208 179 191 
                     Ag_SO_11   1  202 193 297 202 182 250 208 179 188 
                                   202 193 297 211 200 250 208 201 188 
                     Ag_SO_12   1  196 191 297 205 209 247 208 179 182 
                                   196 197 297 211 212 250 208 179 182 
                     Ag_SO_13   1  196 199 297 205 212 247 208 179 180 
                                   199 203 297 211 215 261 208 179 188 
                     Ag_SO_14   1  196 199 297 205 212 247 208 179 180 
                                   199 203 297 205 215 261 208 179 188 
                     Ag_SO_15   1  196 199 297 205 212 247 208 179 180 
                                   199 203 297 211 215 261 208 179 188 
                     Ag_SO_16   1  196 199 297 205 212 247 208 179 180 
                                   199 203 297 211 215 261 208 179 188 
                     Ag_SO_17   1  196 199 297 205 212 247 208 179 180 
                                   199 203 297 211 215 261 208 179 188 
                     Ag_SO_18   1  196 199 297 205 212 247 208 179 180 
                                   199 203 297 211 215 261 208 179 188 
                     Ag_SO_19   1  196 199 297 205 212 247 208 179 180 
                                   199 203 297 211 215 261 208 179 188 
                     Ag_SO_20   1  196 199 297 205 212 247 208 179 180 
                                   199 203 297 211 215 261 208 179 188 
     }
		 SampleName= "Ag_CA"
		 SampleSize=25
		 SampleData={
                      Ag_CA_1   1  196 199 297 205 212 247 208 179 180 
                                   199 203 297 211 215 261 208 179 188 
                      Ag_CA_2   1  196 199 297 205 212 247 208 179 180 
                                   199 203 297 211 215 261 208 179 188 
                      Ag_CA_3   1  196 199 297 205 212 247 208 179 180 
                                   199 203 297 211 215 261 208 179 188 
                      Ag_CA_4   1  196 199 297 205 212 247 208 179 180 
                                   199 203 297 211 215 261 208 179 188 
                      Ag_CA_5   1  196 199 297 205 212 247 208 179 180 
                                   199 203 297 211 215 261 208 179 188 
                      Ag_CA_6   1  196 199 297 205 212 247 208 179 180 
                                   199 203 297 211 215 261 208 179 188 
                      Ag_CA_7   1  196 199 297 205 212 247 208 179 180 
                                   199 203 297 211 215 261 208 179 188 
                      Ag_CA_8   1  196 199 297 211 212 247 208 179 180 
                                   199 203 297 211 215 261 208 179 188 
                      Ag_CA_9   1  196 199 297 205 212 247 208 179 180 
                                   199 203 297 211 215 261 208 179 188 
                     Ag_CA_10   1  196 199 297 205 212 247 208 179 180 
                                   199 203 297 211 215 261 208 179 188 
                     Ag_CA_11   1  196 203 297 205 212 247 208 179 180 
                                   199 205 299 211 215 261 208 179 188 
                     Ag_CA_12   1  196 199 297 205 212 247 208 179 180 
                                   199 203 297 211 215 261 208 179 188 
                     Ag_CA_13   1  208 197 297 205 209 247 208 179 182 
                                   208 205 297 211 212 261 208 179 188 
                     Ag_CA_14   1  196 199 297 205 212 247 208 179 180 
                                   199 203 297 211 215 261 208 179 188 
                     Ag_CA_15   1  196 199 297 205 212 189 208 179 180 
                                   199 203 297 211 215 247 208 179 188 
                     Ag_CA_16   1  208 197 297 205 209 247 208 179 182 
                                   208 205 297 211 212 261 208 179 188 
                     Ag_CA_17   1  208 197 297 205 209 247 208 179 188 
                                   208 205 297 211 212 261 208 179 188 
                     Ag_CA_18   1  208 197 297 205 209 247 208 179 182 
                                   208 205 297 211 212 261 208 179 188 
                     Ag_CA_19   1  196 199 297 205 212 247 208 179 180 
                                   199 203 297 211 215 261 208 179 188 
                     Ag_CA_20   1  196 199 297 205 212 247 208 179 180 
                                   199 203 297 211 215 261 208 179 188 
                     Ag_CA_21   1  208 197 297 205 209 247 208 179 182 
                                   208 205 297 211 212 261 208 179 188 
                     Ag_CA_22   1  196 199 297 205 212 247 208 179 180 
                                   199 203 297 211 215 261 208 179 188 
                     Ag_CA_23   1  196 199 297 205 212 247 208 179 180 
                                   199 203 297 211 215 261 208 179 188 
                     Ag_CA_24   1  196 199 297 205 212 247 208 179 180 
                                   199 203 297 211 215 261 208 179 188 
                     Ag_CA_25   1  196 199 297 205 212 247 208 179 180 
                                   199 203 297 211 215 261 208 179 188 
     }

		 SampleName= "Ag_CP"
		 SampleSize=5
		 SampleData={
                      Ag_CP_1   1  196 203 297 205 212 247 208 179 180 
                                   199 213 297 211 215 261 208 179 188 
                      Ag_CP_2   1  196 199 297 205 212 247 208 179 180 
                                   199 203 297 205 215 261 208 179 188 
                      Ag_CP_3   1  196 199 297 205 212 247 208 179 180 
                                   199 203 297 211 215 261 208 179 188 
                      Ag_CP_4   1  196 199 297 205 212 189 208 179 180 
                                   199 203 297 211 215 261 208 179 188 
                      Ag_CP_5   1  196 203 297 205 212 247 208 179 180 
                                   199 213 297 211 215 261 208 179 188 
     }
		 SampleName= "Ag_PU"
		 SampleSize=27
		 SampleData={
                      Ag_PU_1   1  202 195 297 205 200 226 208 179 185 
                                   202 207 299 211 209 250 208 205 188 
                      Ag_PU_2   1  196 191 297 202 209 235 208 179 188 
                                   208 199 297 211 212 250 208 179 188 
                      Ag_PU_3   1  196 201 297 208 209 247 208 179 188 
                                   208 205 297 211 212 250 208 179 188 
                      Ag_PU_4   1  196 191 297 205 212 247 208 179 188 
                                   196 199 297 211 212 253 208 201 188 
                      Ag_PU_5   1  196 191 233 211 212 247 208 179 188 
                                   196 199 297 211 212 253 208 201 188 
                      Ag_PU_6   1  202 195 297 205 200 226 208 179 185 
                                   202 207 299 211 209 250 208 205 188 
                      Ag_PU_7   1  202 195 297 211 200 226 208 179 185 
                                   202 207 299 211 209 250 208 205 188 
                      Ag_PU_8   1  202 191 297 205 200 250 208 179 180 
                                   202 217 297 211 209 253 208 201 188 
                      Ag_PU_9   1  202 191 297 205 182 250 208 179 180 
                                   202 207 297 211 200 250 208 179 180 
                     Ag_PU_10   1  202 191 297 205 187 189 208 179 180 
                                   202 228 299 205 190 250 208 182 180 
                     Ag_PU_11   1  202 191 297 211 200 250 208 179 180 
                                   202 218 297 211 209 253 208 201 188 
                     Ag_PU_12   1  202 191 297 205 200 250 208 179 180 
                                   202 218 297 211 209 253 208 201 188 
                     Ag_PU_13   1  202 191 297 211 200 250 208 179 180 
                                   202 218 297 211 209 253 208 201 188 
                     Ag_PU_14   1  202 191 297 211 200 250 208 179 180 
                                   202 218 299 211 209 253 208 201 188 
                     Ag_PU_15   1  202 195 297 205 209 250 208 179 185 
                                   208 226 297 211 215 253 208 205 188 
                     Ag_PU_16   1  202 195 297 211 209 238 208 201 185 
                                   208 226 297 211 215 253 208 205 188 
                     Ag_PU_17   1  202 207 233 211 209 250 208 179 188 
                                   208 207 297 211 215 250 208 179 191 
                     Ag_PU_18   1  196 193 233 211 209 247 208 182 180 
                                   199 193 297 211 212 253 211 182 180 
                     Ag_PU_19   1  202 193 297 205 209 189 208 179 180 
                                   208 228 297 205 209 253 208 201 188 
                     Ag_PU_20   1  202 223 297 205 182 189 208 179 180 
                                   202 223 297 211 206 250 208 201 188 
                     Ag_PU_21   1  202 193 233 202 182 250 208 179 180 
                                   202 207 297 211 182 250 208 201 188 
                     Ag_PU_22   1  202 191 297 205 182 250 208 179 180 
                                   208 207 297 211 215 250 208 201 188 
                     Ag_PU_23   1  202 191 297 205 182 189 208 201 185 
                                   202 193 299 211 209 250 208 205 188 
                     Ag_PU_24   1  202 207 233 202 200 253 208 201 185 
                                   202 207 297 211 200 253 208 205 188 
                     Ag_PU_25   1  202 191 233 202 209 250 208 179 188 
                                   202 191 297 211 209 250 208 179 191 
                     Ag_PU_26   1  202 207 233 202 209 250 208 179 180 
                                   202 207 297 211 209 253 208 207 180 
                     Ag_PU_27   1  202 207 233 202 209 232 208 179 191 
                                   202 207 297 211 209 250 208 201 191 
     }
		 SampleName= "Ag_EL"
		 SampleSize=10
		 SampleData={
                      Ag_EL_1   1  196 205 297 205 215 226 208 179 185 
                                   196 213 297 211 215 277 208 205 191 
                      Ag_EL_2   1  196 191 297 205 187 189 208 179 188 
                                   202 191 297 205 190 189 208 179 188 
                      Ag_EL_3   1  196 199 297 205 190 189 208 205 185 
                                   196 205 297 211 215 226 208 205 185 
                      Ag_EL_4   1  196 199 297 205 190 226 208 205 185 
                                   196 213 297 211 215 277 208 205 191 
                      Ag_EL_5   1  196 199 297 205 190 226 208 205 185 
                                   196 213 297 211 215 277 208 205 191 
                      Ag_EL_6   1  196 191 297 205 190 189 208 205 185 
                                   202 191 297 211 215 226 208 205 191 
                      Ag_EL_7   1  196 191 297 205 190 226 208 205 185 
                                   202 191 297 211 215 226 208 205 185 
                      Ag_EL_8   1  196 191 297 205 190 189 208 205 185 
                                   202 191 297 211 215 226 208 205 185 
                      Ag_EL_9   1  196 191 297 205 215 226 208 205 185 
                                   202 191 297 211 215 226 208 205 185 
                     Ag_EL_10   1  196 191 297 205 209 238 208 179 188 
                                   202 191 297 211 209 253 208 179 188 
     }
		 SampleName= "Ag_HI"
		 SampleSize=60
		 SampleData={
                      Ag_HI_1   1  202 191 297 205 187 189 208 179 180 
                                   202 191 297 205 190 189 208 179 194 
                      Ag_HI_2   1  202 189 297 205 187 189 208 179 188 
                                   202 191 297 205 190 226 208 179 194 
                      Ag_HI_3   1  202 191 297 205 206 189 208 179 188 
                                   202 223 297 211 215 226 208 201 188 
                      Ag_HI_4   1  202 191 233 205 187 189 208 179 188 
                                   202 191 297 205 190 189 208 179 188 
                      Ag_HI_5   1  202 191 233 205 187 189 208 179 162 
                                   202 223 277 205 190 189 208 205 180 
                      Ag_HI_6   1  202 191 233 205 187 189 208 179 180 
                                   202 217 297 205 190 250 208 201 180 
                      Ag_HI_7   1  196 199 297 205 209 250 208 179 188 
                                   196 205 297 211 215 250 208 179 188 
                      Ag_HI_8   1  202 207 297 205 209 189 208 179 180 
                                   202 217 297 211 215 253 208 179 191 
                      Ag_HI_9   1  202 191 246 205 187 189 208 179 180 
                                   208 207 297 205 190 189 208 179 188 
                     Ag_HI_10   1  206 191 299 205 212 189 208 182 185 
                                   211 207 299 205 212 253 208 186 191 
                     Ag_HI_11   1  202 207 233 205 187 189 208 201 188 
                                   202 207 297 205 190 189 211 205 188 
                     Ag_HI_12   1  202 191 246 205 187 189 208 201 188 
                                   202 191 297 205 190 189 208 205 197 
                     Ag_HI_13   1  202 191 297 205 182 189 208 179 162 
                                   202 191 297 205 190 189 208 179 188 
                     Ag_HI_14   1  202 217 297 205 187 189 208 179 180 
                                   202 217 297 205 190 250 208 201 188 
                     Ag_HI_15   1  202 217 233 205 182 189 208 179 180 
                                   202 217 297 211 209 250 208 201 188 
                     Ag_HI_16   1  199 191 297 205 190 189 208 179 188 
                                   202 197 297 205 209 232 208 205 188 
                     Ag_HI_17   1  202 193 299 205 190 189 208 179 188 
                                   206 203 305 205 209 235 208 179 188 
                     Ag_HI_18   1  196 191 297 205 190 189 208 179 182 
                                   199 191 297 205 209 189 208 201 188 
                     Ag_HI_19   1  196 191 233 205 187 189 208 179 188 
                                   208 199 297 205 190 235 208 179 188 
                     Ag_HI_20   1  196 191 233 205 190 189 208 179 188 
                                   208 199 297 205 209 235 208 179 188 
                     Ag_HI_21   1  196 191 246 205 187 189 208 179 188 
                                   208 199 297 205 190 189 208 179 188 
                     Ag_HI_22   1  202 191 297 205 187 189 208 179 191 
                                   202 193 297 205 190 250 208 201 191 
                     Ag_HI_23   1  199 191 246 205 187 189 208 179 188 
                                   202 197 297 205 190 250 208 205 188 
                     Ag_HI_24   1  199 191 297 205 209 189 208 179 188 
                                   202 197 297 208 212 232 208 205 188 
                     Ag_HI_25   1  206 197 301 205 206 253 208 179 188 
                                   206 201 301 211 209 253 208 203 188 
                     Ag_HI_26   1  196 191 297 205 190 250 208 179 188 
                                   196 199 297 211 200 253 208 179 188 
                     Ag_HI_27   1  196 199 297 205 190 189 208 179 180 
                                   196 213 297 211 209 253 208 179 191 
                     Ag_HI_28   1  196 191 297 205 190 189 208 179 191 
                                   202 191 297 205 200 250 208 179 191 
                     Ag_HI_29   1  202 191 297 205 190 189 208 179 188 
                                   208 207 297 205 209 250 208 179 191 
                     Ag_HI_30   1  202 191 246 205 190 189 208 163 185 
                                   208 207 297 205 190 189 208 179 188 
                     Ag_HI_31   1  202 189 297 205 190 189 208 179 188 
                                   202 217 297 211 209 250 208 179 191 
                     Ag_HI_32   1  202 191 297 205 209 189 208 179 188 
                                   202 207 297 211 209 250 208 179 188 
                     Ag_HI_33   1  202 193 297 205 209 189 208 179 188 
                                   202 207 297 211 215 204 208 179 188 
                     Ag_HI_34   1  202 207 297 205 190 189 208 179 188 
                                   202 207 297 211 206 250 208 179 191 
                     Ag_HI_35   1  202 191 233 205 187 189 208 179 162 
                                   202 191 293 205 190 250 208 201 191 
                     Ag_HI_36   1  202 191 297 205 187 189 208 179 188 
                                   202 207 297 205 190 250 208 179 188 
                     Ag_HI_37   1  202 189 297 205 182 189 208 179 191 
                                   202 213 297 205 190 253 208 201 191 
                     Ag_HI_38   1  202 191 297 205 182 189 208 179 188 
                                   202 215 297 205 190 253 208 179 191 
                     Ag_HI_39   1  202 189 246 205 187 189 208 179 188 
                                   202 193 297 205 190 189 208 201 188 
                     Ag_HI_40   1  196 199 297 205 206 250 208 179 188 
                                   196 213 297 211 209 253 208 201 188 
                     Ag_HI_41   1  202 217 297 205 209 250 208 179 180 
                                   202 217 297 211 215 253 208 179 191 
                     Ag_HI_42   1  202 189 297 205 190 189 208 179 176 
                                   202 191 297 205 206 250 208 179 180 
                     Ag_HI_43   1  196 199 297 205 187 189 208 179 188 
                                   196 205 297 205 190 189 208 179 188 
                     Ag_HI_44   1  196 191 297 205 187 189 208 163 180 
                                   202 191 297 205 190 189 208 179 191 
                     Ag_HI_45   1  199 191 297 205 209 189 208 179 188 
                                   202 195 297 208 215 250 208 179 197 
                     Ag_HI_46   1  199 191 297 205 190 189 208 179 162 
                                   202 195 297 211 209 250 208 179 191 
                     Ag_HI_47   1  199 191 297 205 209 189 208 179 176 
                                   202 195 297 211 215 250 208 179 191 
                     Ag_HI_48   1  199 191 297 205 209 189 208 179 176 
                                   202 195 297 211 215 250 208 179 191 
                     Ag_HI_49   1  196 213 297 205 206 250 208 179 191 
                                   196 213 297 211 206 253 208 201 191 
                     Ag_HI_50   1  196 191 297 205 200 250 208 179 188 
                                   202 191 297 211 209 250 208 179 188 
                     Ag_HI_51   1  196 191 297 205 190 189 208 179 188 
                                   208 215 297 205 209 250 208 179 191 
                     Ag_HI_52   1  196 191 297 205 190 189 208 179 188 
                                   202 191 297 205 209 232 208 201 188 
                     Ag_HI_53   1  196 191 297 205 209 189 208 179 188 
                                   202 191 297 211 209 250 208 179 191 
                     Ag_HI_54   1  196 191 297 205 182 189 208 179 180 
                                   202 191 297 211 190 250 208 179 197 
                     Ag_HI_55   1  196 199 297 205 182 189 208 179 176 
                                   196 213 297 211 200 250 208 201 188 
                     Ag_HI_56   1  202 191 297 205 190 189 208 179 188 
                                   208 191 299 205 200 247 208 201 188 
                     Ag_HI_57   1  202 191 297 205 190 189 208 179 188 
                                   202 191 297 205 215 241 208 201 191 
                     Ag_HI_58   1  202 191 297 205 190 189 208 179 180 
                                   202 191 299 205 209 250 208 201 188 
                     Ag_HI_59   1  202 191 297 205 187 189 208 179 185 
                                   208 191 297 205 190 226 208 205 191 
                     Ag_HI_60   1  202 191 297 205 209 189 208 179 180 
                                   208 191 297 211 209 250 208 179 188 
     }
		 SampleName= "Ag_HR"
		 SampleSize=10
		 SampleData={
                      Ag_HR_1   1  202 189 297 211 209 253 208 201 188 
                                   208 191 297 214 209 256 208 201 188 
                      Ag_HR_2   1  196 191 297 205 209 253 208 201 188 
                                   202 191 297 214 209 256 208 201 188 
                      Ag_HR_3   1  202 189 297 211 209 253 208 201 188 
                                   208 191 297 214 209 256 208 201 188 
                      Ag_HR_4   1  202 191 297 205 190 189 208 201 188 
                                   202 193 297 205 209 253 208 201 188 
                      Ag_HR_5   1  202 189 297 205 209 253 208 201 188 
                                   202 195 297 211 209 256 208 201 188 
                      Ag_HR_6   1  196 191 233 205 190 253 208 201 188 
                                   202 191 297 205 209 256 208 201 188 
                      Ag_HR_7   1  196 191 233 211 209 253 208 201 188 
                                   202 191 297 214 209 256 208 201 188 
                      Ag_HR_8   1  196 191 297 205 190 189 208 201 188 
                                   202 191 297 205 209 253 208 201 188 
                      Ag_HR_9   1  196 191 297 205 190 189 208 201 188 
                                   202 191 297 205 209 253 208 201 188 
                     Ag_HR_10   1  196 191 297 205 209 253 208 201 188 
                                   202 191 297 211 209 256 208 201 188 
     }
		 SampleName= "Ag_EU"
		 SampleSize=10
		 SampleData={
                      Ag_EU_1   1  202 189 297 205 209 250 208 179 188 
                                   208 207 297 211 212 250 208 179 188 
                      Ag_EU_2   1  202 189 297 205 187 189 208 179 188 
                                   208 207 297 205 190 250 213 179 188 
                      Ag_EU_3   1  202 191 297 205 206 250 208 179 191 
                                   202 207 297 211 206 253 208 179 191 
                      Ag_EU_4   1  202 191 297 205 187 250 208 179 191 
                                   202 207 297 211 206 253 208 179 191 
                      Ag_EU_5   1  202 189 297 205 187 189 208 179 188 
                                   208 207 299 205 190 189 208 179 200 
                      Ag_EU_6   1  202 191 297 205 212 247 208 179 185 
                                   202 195 297 211 215 253 208 205 191 
                      Ag_EU_7   1  202 191 297 205 182 226 208 179 185 
                                   206 207 297 211 215 253 208 205 185 
                      Ag_EU_8   1  202 191 297 205 206 226 208 179 185 
                                   202 195 297 211 215 250 208 205 188 
                      Ag_EU_9   1  202 191 297 205 182 250 208 179 188 
                                   208 191 297 211 215 273 208 205 188 
                     Ag_EU_10   1  202 191 297 205 182 226 208 179 185 
                                   206 207 297 211 215 253 208 205 185 
     }

		 SampleName= "Ag_EJ"
		 SampleSize=20
		 SampleData={
                      Ag_EJ_1   1  202 191 297 205 200 250 208 179 188 
                                   208 191 297 211 215 253 208 201 191 
                      Ag_EJ_2   1  202 193 297 205 187 189 208 179 188 
                                   202 207 299 205 190 253 208 201 188 
                      Ag_EJ_3   1  202 195 280 205 200 189 208 179 191 
                                   202 207 297 211 209 250 208 179 191 
                      Ag_EJ_4   1  202 191 280 205 200 232 208 179 191 
                                   202 195 297 205 209 250 208 179 191 
                      Ag_EJ_5   1  202 191 297 205 190 189 208 179 188 
                                   202 193 297 211 209 250 208 179 191 
                      Ag_EJ_6   1  202 193 297 205 209 250 208 179 188 
                                   208 207 297 211 209 253 208 179 188 
                      Ag_EJ_7   1  202 193 297 205 190 189 208 179 188 
                                   202 207 299 205 200 253 208 201 188 
                      Ag_EJ_8   1  202 193 297 205 200 250 208 179 188 
                                   202 193 297 211 209 253 208 179 188 
                      Ag_EJ_9   1  202 191 297 205 209 250 208 179 188 
                                   202 207 297 211 215 250 208 179 191 
                     Ag_EJ_10   1  202 195 280 205 187 189 208 179 191 
                                   202 207 297 205 190 232 208 179 191 
                     Ag_EJ_11   1  196 195 297 205 187 189 208 179 185 
                                   202 213 297 205 212 153 208 179 188 
                     Ag_EJ_12   1  208 189 297 205 209 247 208 179 176 
                                   208 193 297 211 215 250 208 201 191 
                     Ag_EJ_13   1  202 217 297 205 200 189 208 179 180 
                                   208 217 301 211 209 250 208 197 191 
                     Ag_EJ_14   1  202 205 297 205 182 250 208 179 188 
                                   202 207 297 211 200 253 208 179 197 
                     Ag_EJ_15   1  196 195 297 205 212 226 208 179 185 
                                   202 213 297 211 215 253 208 179 188 
                     Ag_EJ_16   1  196 195 297 205 212 226 208 179 185 
                                   202 213 297 211 215 253 208 179 188 
                     Ag_EJ_17   1  202 191 297 205 209 226 208 179 185 
                                   208 191 301 211 212 250 208 179 188 
                     Ag_EJ_18   1  202 191 297 205 209 226 208 179 185 
                                   208 191 301 211 212 250 208 179 188 
                     Ag_EJ_19   1  202 191 297 205 209 226 208 179 185 
                                   208 193 301 211 212 250 208 179 188 
                     Ag_EJ_20   1  202 191 297 205 209 226 208 179 185 
                                   208 191 301 211 212 250 208 179 188 
     }
		 SampleName= " Ag_CI"
		 SampleSize=20
		 SampleData={
                      Ag_CI_1   1  196 191 297 211 212 247 208 179 180 
                                   202 199 297 211 215 256 208 179 188 
                      Ag_CI_2   1  196 191 297 205 212 247 208 179 180 
                                   202 199 297 211 215 256 208 179 188 
                      Ag_CI_3   1  196 191 297 205 212 247 208 179 180 
                                   202 199 297 211 215 256 208 179 188 
                      Ag_CI_4   1  196 191 297 205 212 189 208 179 180 
                                   202 199 297 211 215 247 208 179 188 
                      Ag_CI_5   1  206 193 282 205 212 247 208 179 180 
                                   208 195 286 211 215 256 208 179 188 
                      Ag_CI_6   1  202 191 297 211 209 250 208 179 180 
                                   202 191 297 211 215 261 208 205 188 
                      Ag_CI_7   1  202 191 297 211 206 229 208 179 162 
                                   202 191 297 211 215 250 208 205 180 
                      Ag_CI_8   1  202 191 280 211 206 250 208 179 180 
                                   208 207 297 211 215 250 208 179 185 
                      Ag_CI_9   1  202 191 280 211 206 250 208 179 180 
                                   208 207 297 211 215 250 208 179 185 
                     Ag_CI_10   1  202 191 297 205 209 250 208 179 180 
                                   202 191 297 211 215 261 208 205 188 
                     Ag_CI_11   1  202 191 297 205 209 250 208 179 180 
                                   202 191 297 211 215 261 208 205 188 
                     Ag_CI_12   1  202 191 297 205 187 189 208 179 180 
                                   208 191 297 211 206 250 211 205 194 
                     Ag_CI_13   1  202 191 280 205 206 250 208 179 180 
                                   208 207 297 211 215 250 208 179 185 
                     Ag_CI_14   1  202 191 297 205 209 250 208 179 180 
                                   202 191 297 211 215 261 208 179 188 
                     Ag_CI_15   1  202 191 297 211 206 250 208 179 185 
                                   202 197 297 211 215 250 208 205 188 
                     Ag_CI_16   1  202 191 297 211 209 250 208 179 180 
                                   202 191 297 211 215 261 208 205 188 
                     Ag_CI_17   1  202 191 280 202 206 250 208 179 180 
                                   208 207 293 211 215 250 208 179 185 
                     Ag_CI_18   1  202 193 301 211 209 250 211 182 182 
                                   206 195 301 211 215 261 211 203 194 
                     Ag_CI_19   1  202 207 297 211 209 250 208 179 162 
                                   202 223 297 211 215 250 208 205 180 
                     Ag_CI_20   1  202 197 297 205 215 250 208 179 162 
                                   202 197 297 211 215 258 208 205 185 
     }
		 SampleName= "Ag_FO"
		 SampleSize=10
		 SampleData={
                      Ag_FO_1   1  202 193 297 205 209 189 208 179 188 
                                   208 207 297 211 209 253 208 201 191 
                      Ag_FO_2   1  202 191 297 211 182 241 208 179 188 
                                   202 226 297 211 209 250 208 201 188 
                      Ag_FO_3   1  202 207 297 205 209 189 208 179 180 
                                   202 223 297 211 209 226 208 201 188 
                      Ag_FO_4   1  202 189 297 211 200 232 208 179 180 
                                   202 191 297 211 209 253 208 179 188 
                      Ag_FO_5   1  202 207 297 205 209 250 208 201 188 
                                   202 217 297 211 215 253 208 201 191 
                      Ag_FO_6   1  202 191 297 211 206 232 208 179 162 
                                   202 191 297 211 215 253 208 179 191 
                      Ag_FO_7   1  202 191 297 205 209 189 208 179 191 
                                   202 193 299 211 209 253 208 201 191 
                      Ag_FO_8   1  202 191 297 205 200 250 208 179 188 
                                   208 217 297 211 200 253 208 179 188 
                      Ag_FO_9   1  202 191 297 205 200 250 208 179 162 
                                   202 217 297 211 215 250 208 179 191 
                     Ag_FO_10   1  202 189 297 211 200 250 208 179 180 
                                   202 191 297 211 209 253 208 201 191 
     }
		 SampleName= " Ag_CE"
		 SampleSize=20
		 SampleData={
                      Ag_CE_1   1  202 191 297 202 215 226 208 179 185 
                                   202 191 297 211 215 229 208 205 185 
                      Ag_CE_2   1  202 191 297 205 212 226 208 201 185 
                                   202 191 297 211 215 280 208 205 194 
                      Ag_CE_3   1  202 191 297 205 209 189 208 179 185 
                                   208 193 297 205 215 220 208 201 188 
                      Ag_CE_4   1  208 191 297 205 215 220 208 179 185 
                                   208 195 297 211 215 238 208 205 185 
                      Ag_CE_5   1  202 191 297 211 209 220 208 179 185 
                                   208 193 297 211 215 275 208 201 188 
                      Ag_CE_6   1  202 191 297 205 209 220 208 179 185 
                                   208 193 297 211 215 275 208 201 188 
                      Ag_CE_7   1  202 191 297 205 209 189 208 201 185 
                                   202 195 297 211 215 226 208 205 185 
                      Ag_CE_8   1  202 191 297 205 209 226 208 205 185 
                                   202 213 297 211 215 280 208 205 185 
                      Ag_CE_9   1  202 191 297 205 190 189 208 205 185 
                                   202 213 297 205 215 226 208 205 185 
                     Ag_CE_10   1  202 191 297 205 209 226 208 205 185 
                                   202 213 297 211 215 280 208 205 185 
                     Ag_CE_11   1  202 191 297 205 209 226 208 179 176 
                                   202 191 299 211 209 250 208 201 185 
                     Ag_CE_12   1  202 191 297 205 209 226 208 179 185 
                                   208 191 297 211 215 278 208 197 188 
                     Ag_CE_13   1  202 195 297 205 190 189 208 179 185 
                                   202 217 297 205 200 226 208 205 191 
                     Ag_CE_14   1  202 191 297 205 209 250 208 179 188 
                                   208 217 297 211 215 267 208 201 194 
                     Ag_CE_15   1  202 191 297 205 200 226 208 179 188 
                                   202 193 297 205 215 250 208 201 188 
                     Ag_CE_16   1  202 191 297 205 215 226 208 179 180 
                                   202 191 297 211 215 283 208 201 185 
                     Ag_CE_17   1  202 191 297 205 190 189 208 179 180 
                                   202 191 297 205 215 226 208 201 185 
                     Ag_CE_18   1  202 191 297 205 190 189 208 179 180 
                                   202 191 297 211 215 226 208 201 185 
                     Ag_CE_19   1  202 191 297 205 215 283 208 179 180 
                                   202 191 297 211 215 283 208 201 185 
                     Ag_CE_20   1  202 191 280 205 215 226 208 205 185 
                                   202 195 297 211 215 226 208 205 191 
     }
		 SampleName= "Ag_ER"
		 SampleSize=10
		 SampleData={
                      Ag_ER_1   1  202 193 297 205 209 250 208 179 188 
                                   202 207 297 211 209 250 208 179 191 
                      Ag_ER_2   1  202 193 297 205 209 250 208 179 188 
                                   202 207 297 211 209 250 208 179 191 
                      Ag_ER_3   1  202 207 297 205 209 250 208 179 188 
                                   202 207 299 211 215 253 208 201 191 
                      Ag_ER_4   1  202 193 297 205 209 232 208 179 191 
                                   202 193 297 211 215 250 208 201 191 
                      Ag_ER_5   1  202 193 297 205 206 250 208 179 180 
                                   202 207 297 211 209 250 208 179 188 
                      Ag_ER_6   1  202 189 297 205 209 250 208 179 188 
                                   202 207 299 211 215 250 208 201 188 
                      Ag_ER_7   1  202 191 297 205 206 250 208 179 188 
                                   202 207 297 211 215 250 208 179 197 
                      Ag_ER_8   1  202 193 297 205 206 250 208 179 188 
                                   202 195 297 211 218 253 208 179 188 
                      Ag_ER_9   1  202 193 297 205 206 250 208 179 180 
                                   202 207 297 211 209 250 208 179 188 
                     Ag_ER_10   1  202 193 297 205 206 250 208 179 180 
                                   208 207 297 211 206 250 208 179 188 
     }
		 SampleName= "Ag_SN"
		 SampleSize=8
		 SampleData={
                      Ag_SN_1   1  202 193 297 211 200 250 208 179 188 
                                   202 207 299 211 215 253 208 179 188 
                      Ag_SN_2   1  202 193 297 205 209 250 208 179 188 
                                   202 207 297 211 215 250 208 179 188 
                      Ag_SN_3   1  202 191 297 205 209 226 208 179 185 
                                   202 217 297 211 215 253 208 201 188 
                      Ag_SN_4   1  202 193 297 205 200 253 208 179 188 
                                   202 207 299 211 215 253 208 201 188 
                      Ag_SN_5   1  202 191 299 205 200 253 208 179 188 
                                   206 207 299 211 215 253 211 182 191 
                      Ag_SN_6   1  202 191 297 205 190 189 208 179 188 
                                   202 207 297 205 209 250 208 179 191 
                      Ag_SN_7   1  202 191 297 205 209 250 208 179 180 
                                   202 207 297 211 215 250 208 179 188 
                      Ag_SN_8   1  202 193 297 205 209 250 208 179 188 
                                   202 207 297 211 215 250 208 179 188 
     }
		 SampleName= "Ag_CO"
		 SampleSize=18
		 SampleData={
                      Ag_CO_1   1  202 207 297 205 200 250 208 179 180 
                                   202 207 297 211 206 253 208 201 180 
                      Ag_CO_2   1  202 191 297 205 206 250 208 179 188 
                                   202 217 297 211 209 253 208 179 188 
                      Ag_CO_3   1  202 193 297 205 200 250 208 179 191 
                                   202 207 297 211 200 253 208 201 191 
                      Ag_CO_4   1  208 191 297 211 209 232 208 179 188 
                                   208 207 299 211 209 250 208 201 191 
                      Ag_CO_5   1  208 191 299 205 209 232 208 179 188 
                                   208 207 299 211 209 250 208 201 191 
                      Ag_CO_6   1  202 191 297 205 209 189 208 179 180 
                                   202 193 297 205 209 250 213 201 191 
                      Ag_CO_7   1  202 207 297 211 200 247 208 179 188 
                                   202 217 297 211 206 250 208 201 191 
                      Ag_CO_8   1  202 191 297 211 215 232 208 201 188 
                                   202 217 297 211 215 253 208 201 191 
                      Ag_CO_9   1  202 207 297 205 206 204 208 179 191 
                                   202 207 297 211 209 250 208 201 191 
                     Ag_CO_10   1  202 207 297 205 209 250 208 201 180 
                                   202 207 297 211 209 253 208 201 191 
                     Ag_CO_11   1  202 189 297 205 182 250 208 179 180 
                                   202 217 299 211 209 253 208 179 188 
                     Ag_CO_12   1  202 189 297 211 182 250 208 179 180 
                                   202 217 299 211 209 253 208 179 188 
                     Ag_CO_13   1  202 189 297 205 182 250 208 179 180 
                                   202 217 299 211 209 253 208 179 188 
                     Ag_CO_14   1  202 189 297 205 182 250 208 179 180 
                                   202 217 299 211 209 253 208 179 188 
                     Ag_CO_15   1  202 191 280 211 209 250 208 179 188 
                                   202 191 297 211 215 253 208 179 188 
                     Ag_CO_16   1  202 193 297 205 200 232 208 179 188 
                                   202 217 297 211 215 250 208 179 188 
                     Ag_CO_17   1  202 191 280 205 209 250 208 179 188 
                                   202 191 297 211 215 253 208 179 188 
                     Ag_CO_18   1  202 191 293 205 190 189 208 179 188 
                                   202 191 299 205 190 250 208 179 188 
     }

		 SampleName= "Ag_CL"
		 SampleSize=10
		 SampleData={
                      Ag_CL_1   1  202 191 297 205 215 226 208 205 185 
                                   208 191 297 211 215 277 208 205 191 
                      Ag_CL_2   1  202 191 297 211 212 223 208 205 185 
                                   202 191 297 211 215 226 208 205 185 
                      Ag_CL_3   1  202 191 297 205 215 226 208 205 185 
                                   202 191 297 211 215 226 208 205 185 
                      Ag_CL_4   1  202 191 297 205 215 226 208 205 185 
                                   208 191 297 211 215 277 208 205 191 
                      Ag_CL_5   1  202 191 297 205 215 226 208 205 185 
                                   202 191 297 211 215 226 208 205 185 
                      Ag_CL_6   1  202 191 297 205 215 226 208 205 185 
                                   208 191 297 211 215 277 208 205 191 
                      Ag_CL_7   1  202 191 297 205 215 226 208 205 185 
                                   208 191 297 211 215 277 208 205 191 
                      Ag_CL_8   1  202 191 297 205 215 226 208 205 185 
                                   208 191 297 211 215 277 208 205 191 
                      Ag_CL_9   1  202 191 297 211 215 226 208 205 185 
                                   202 191 297 211 215 226 208 205 185 
                     Ag_CL_10   1  202 191 297 205 215 226 208 205 185 
                                   202 191 297 211 215 226 208 205 185 
     }

		 SampleName= "Ag_CT"
		 SampleSize=10
		 SampleData={
                      Ag_CT_1   1  202 191 297 205 215 238 208 179 180 
                                   208 195 297 211 215 250 208 179 185 
                      Ag_CT_2   1  208 191 297 211 215 238 208 179 188 
                                   208 195 297 211 215 250 208 201 188 
                      Ag_CT_3   1  208 191 297 211 215 238 208 179 188 
                                   208 195 297 211 215 250 208 201 188 
                      Ag_CT_4   1  202 195 297 205 215 238 208 179 188 
                                   208 195 297 211 215 250 208 201 188 
                      Ag_CT_5   1  208 191 297 205 215 238 208 179 188 
                                   208 195 297 211 215 250 208 201 188 
                      Ag_CT_6   1  202 191 297 211 215 238 208 179 188 
                                   202 191 297 211 215 250 208 179 188 
                      Ag_CT_7   1  202 195 297 205 215 238 208 179 188 
                                   208 195 297 211 215 250 208 201 188 
                      Ag_CT_8   1  202 191 297 205 215 250 208 179 188 
                                   202 195 297 211 215 250 208 201 188 
                      Ag_CT_9   1  202 195 297 211 215 238 208 179 188 
                                   208 195 297 211 215 250 208 201 188 
                     Ag_CT_10   1  202 195 297 205 215 250 208 179 185 
                                   208 195 297 211 215 250 208 201 188 
     }

		 SampleName= "Ag_CJ"
		 SampleSize=10
		 SampleData={
                      Ag_CJ_1   1  202 209 297 211 209 238 208 179 188 
                                   202 217 297 211 209 253 208 179 188 
                      Ag_CJ_2   1  202 203 299 220 212 189 208 223 182 
                                   202 203 299 220 212 189 208 223 182 
                      Ag_CJ_3   1  196 195 299 205 209 238 208 179 188 
                                   206 213 299 211 209 253 208 179 188 
                      Ag_CJ_4   1  202 209 299 205 190 189 208 179 188 
                                   206 218 299 205 209 238 208 217 188 
                      Ag_CJ_5   1  202 209 233 211 209 238 208 179 188 
                                   202 217 297 211 209 253 208 179 188 
                      Ag_CJ_6   1  202 209 297 205 203 238 208 179 188 
                                   202 217 297 211 209 253 208 179 188 
                      Ag_CJ_7   1  202 209 297 205 190 238 208 179 188 
                                   202 217 297 211 209 253 208 179 188 
                      Ag_CJ_8   1  202 209 297 205 209 238 208 179 188 
                                   202 217 297 211 209 253 208 179 188 
                      Ag_CJ_9   1  202 209 297 211 209 238 208 179 188 
                                   202 217 297 211 209 253 208 179 188 
                     Ag_CJ_10   1  202 203 299 220 212 189 208 223 182 
                                   202 203 299 220 212 189 208 223 182 
     }
		 SampleName= "Ag_RH"
		 SampleSize=20
		 SampleData={
                      Ag_RH_1   1  208 191 297 208 209 235 205 179 182 
                                   211 205 297 211 224 250 208 219 194 
                      Ag_RH_2   1  202 189 233 205 206 226 208 201 180 
                                   202 191 297 211 209 250 208 201 188 
                      Ag_RH_3   1  202 207 297 205 182 253 208 179 188 
                                   214 213 297 211 209 253 208 201 191 
                      Ag_RH_4   1  202 197 297 211 209 250 208 179 180 
                                   202 207 297 214 212 264 208 203 191 
                      Ag_RH_5   1  206 199 297 205 212 238 205 205 180 
                                   208 199 301 211 221 262 208 219 182 
                      Ag_RH_6   1  202 191 297 211 209 250 208 179 188 
                                   208 193 297 211 221 253 208 201 188 
                      Ag_RH_7   1  202 191 297 211 200 226 208 179 180 
                                   202 205 297 211 215 253 208 205 185 
                      Ag_RH_8   1  208 201 293 208 209 201 205 215 191 
                                   211 207 297 211 227 250 208 217 206 
                      Ag_RH_9   1  202 217 297 205 209 253 208 179 180 
                                   208 218 297 205 215 256 208 201 188 
                     Ag_RH_10   1  202 191 297 205 182 187 205 201 182 
                                   211 205 297 211 221 226 208 217 191 
                     Ag_RH_11   1  202 193 297 208 200 241 205 179 182 
                                   206 199 299 211 224 250 208 217 188 
                     Ag_RH_12   1  202 199 293 205 209 238 205 179 188 
                                   206 207 297 211 230 250 208 217 191 
                     Ag_RH_13   1  202 203 297 208 209 253 205 201 180 
                                   211 223 297 211 224 256 208 219 188 
                     Ag_RH_14   1  202 201 297 205 182 235 205 201 182 
                                   211 207 297 211 221 250 208 219 188 
                     Ag_RH_15   1  202 191 297 205 187 189 205 181 182 
                                   211 228 297 205 190 189 208 207 188 
                     Ag_RH_16   1  202 201 297 211 182 235 205 201 182 
                                   211 207 297 211 221 250 208 219 188 
                     Ag_RH_17   1  208 189 293 205 209 232 205 179 180 
                                   211 201 297 211 224 256 208 219 191 
                     Ag_RH_18   1  208 191 297 202 206 247 208 179 188 
                                   208 201 297 211 209 250 208 201 191 
                     Ag_RH_19   1  202 189 233 202 206 226 208 179 180 
                                   202 191 297 211 209 250 208 179 191 
                     Ag_RH_20   1  202 195 297 202 209 250 208 179 162 
                                   214 214 297 211 215 253 208 197 188 
     }

		 SampleName= " As_SE"
		 SampleSize=10
		 SampleData={
                      As_SE_1   1  206 193 297 205 200 201 208 232 165 
                                   206 193 299 211 212 258 208 232 165 
                      As_SE_2   1  206 193 297 205 200 226 208 257 165 
                                   206 203 299 211 200 256 208 277 180 
                      As_SE_3   1  206 193 293 205 200 201 208 232 165 
                                   206 193 297 211 212 258 208 232 165 
                      As_SE_4   1  206 193 297 205 200 201 208 207 180 
                                   206 193 297 211 200 226 208 257 180 
                      As_SE_5   1  199 193 297 205 200 201 208 232 165 
                                   199 193 297 211 200 201 208 232 180 
                      As_SE_6   1  206 193 297 205 200 201 208 232 165 
                                   206 193 299 211 212 258 208 232 165 
                      As_SE_7   1  206 193 297 211 200 201 208 207 180 
                                   206 193 297 211 200 226 208 257 180 
                      As_SE_8   1  199 193 297 205 200 201 208 232 165 
                                   199 193 297 211 200 201 208 232 180 
                      As_SE_9   1  199 193 297 205 200 189 208 232 165 
                                   206 203 297 211 212 226 208 232 165 
                     As_SE_10   1  206 193 297 205 187 189 208 257 165 
                                   206 203 299 211 200 226 208 277 180 
     }
		 SampleName= "Ae_PE"
		 SampleSize=10
		 SampleData={
                      Ae_PE_1   1  206 219 277 202 203 181 208 219 209 
                                   206 228 277 223 221 229 208 219 209 
                      Ae_PE_2   1  206 219 277 202 203 181 208 219 209 
                                   206 228 277 223 221 229 208 219 209 
                      Ae_PE_3   1  206 219 277 223 221 181 208 219 209 
                                   206 228 277 223 221 181 208 223 209 
                      Ae_PE_4   1  206 213 277 205 203 181 208 219 209 
                                   206 228 277 223 221 229 208 219 209 
                      Ae_PE_5   1  206 219 277 205 221 181 208 219 209 
                                   206 228 277 223 221 181 208 223 209 
                      Ae_PE_6   1  206 219 277 205 203 181 208 219 209 
                                   206 228 277 223 221 229 208 219 209 
                      Ae_PE_7   1  206 213 277 205 203 181 208 219 209 
                                   206 228 277 223 221 229 208 219 209 
                      Ae_PE_8   1  206 219 233 205 203 181 208 219 209 
                                   206 228 277 223 221 229 208 219 209 
                      Ae_PE_9   1  206 219 277 205 203 181 208 219 209 
                                   206 228 277 223 221 229 208 219 209 
                     Ae_PE_10   1  206 213 277 205 203 181 208 219 209 
                                   206 228 277 223 221 229 208 219 209 
     }
		 SampleName= "An_YO"
		 SampleSize=11
		 SampleData={
                      An_YO_1   1  218 205 305 208 187 229 208 203 188 
                                   218 209 305 208 187 229 208 203 188 
                      An_YO_2   1  218 205 305 205 170 232 208 203 188 
                                   218 205 305 214 187 232 208 217 188 
                      An_YO_3   1  221 199 305 205 190 235 205 175 176 
                                   221 199 305 220 190 235 205 197 200 
                      An_YO_4   1  221 199 305 205 190 235 208 203 188 
                                   221 199 305 220 190 235 208 203 188 
                      An_YO_5   1  202 185 305 208 170 192 208 203 188 
                                   218 201 305 208 170 229 208 203 188 
                      An_YO_6   1  218 185 305 208 170 192 208 203 188 
                                   218 201 305 208 170 229 208 203 188 
                      An_YO_7   1  221 199 305 199 190 235 208 203 188 
                                   221 199 305 205 190 235 208 203 188 
                      An_YO_8   1  221 199 305 199 190 235 208 203 188 
                                   221 199 305 205 190 235 208 203 188 
                      An_YO_9   1  218 209 305 205 170 229 208 203 188 
                                   218 209 305 208 196 229 208 203 188 
                     An_YO_10   1  218 205 305 208 170 229 208 203 188 
                                   218 209 305 214 196 232 208 203 188 
                     An_YO_11   1  218 203 305 208 196 229 208 203 188 
                                   218 209 305 208 200 229 208 203 188 
     }
		 SampleName= "An_IX"
		 SampleSize=11
		 SampleData={
                      An_IX_1   1  218 197 297 205 187 189 208 203 188 
                                   218 209 307 205 187 232 208 203 188 
                      An_IX_2   1  214 205 305 205 187 192 208 203 188 
                                   214 205 305 205 187 192 208 203 188 
                      An_IX_3   1  218 197 307 202 187 192 208 203 188 
                                   218 197 307 205 187 232 208 203 188 
                      An_IX_4   1  218 197 305 205 187 232 208 203 188 
                                   221 209 305 208 190 244 208 203 188 
                      An_IX_5   1  218 197 307 202 187 192 208 203 188 
                                   218 197 307 205 187 232 208 203 188 
                      An_IX_6   1  221 209 233 202 187 232 208 203 188 
                                   221 209 307 202 196 232 208 203 188 
                      An_IX_7   1  218 209 305 205 187 192 208 203 188 
                                   218 209 305 208 187 192 208 203 188 
                      An_IX_8   1  218 201 305 205 187 192 208 203 188 
                                   218 201 305 205 187 229 208 203 188 
                      An_IX_9   1  218 201 305 202 187 192 208 203 188 
                                   218 205 305 205 196 192 208 203 188 
                     An_IX_10   1  218 201 305 202 187 192 205 203 188 
                                   218 205 305 205 196 192 208 203 188 
                     An_IX_11   1  218 201 305 202 187 192 205 203 188 
                                   218 205 305 205 196 192 208 203 188 
     }
		 SampleName= "Ar_RH"
		 SampleSize=8
		 SampleData={
                      Ar_RH_1   1  206 193 297 205 177 189 205 230 182 
                                   206 203 299 208 221 189 205 232 182 
                      Ar_RH_2   1  206 199 297 205 177 189 205 230 182 
                                   211 203 299 205 187 189 205 232 230 
                      Ar_RH_3   1  206 201 297 205 177 189 205 217 182 
                                   211 207 297 208 221 189 205 217 182 
                      Ar_RH_4   1  206 199 297 205 187 169 205 217 182 
                                   211 203 297 208 221 189 205 217 191 
                      Ar_RH_5   1  202 203 297 205 177 169 205 217 182 
                                   202 203 297 208 221 189 208 217 194 
                      Ar_RH_6   1  206 203 297 205 187 169 205 217 182 
                                   211 203 297 208 221 189 208 217 191 
                      Ar_RH_7   1  206 201 293 205 187 169 208 217 182 
                                   211 205 297 208 190 189 208 217 182 
                      Ar_RH_8   1  211 203 293 208 224 189 208 217 180 
                                   211 203 297 208 224 189 208 217 182 
     }
		 SampleName= " Ar_CO"
		 SampleSize=30
		 SampleData={
                      Ar_CO_1   1  206 199 293 205 221 223 205 215 191 
                                   211 207 297 211 221 256 205 219 209 
                      Ar_CO_2   1  202 199 293 202 221 235 205 219 182 
                                   211 201 297 211 221 238 205 219 182 
                      Ar_CO_3   1  206 203 291 205 221 238 205 219 182 
                                   211 205 297 211 221 250 205 219 182 
                      Ar_CO_4   1  211 199 297 211 221 235 205 217 182 
                                   211 203 297 211 221 235 205 217 182 
                      Ar_CO_5   1  206 199 293 208 221 226 205 219 182 
                                   211 203 297 211 221 238 205 219 182 
                      Ar_CO_6   1  206 203 291 211 221 238 205 219 182 
                                   211 205 297 211 221 250 205 219 182 
                      Ar_CO_7   1  211 201 293 208 212 235 205 217 182 
                                   211 205 297 211 221 238 205 217 206 
                      Ar_CO_8   1  206 203 293 211 221 226 205 201 182 
                                   211 205 297 211 224 235 205 215 212 
                      Ar_CO_9   1  211 199 297 208 221 235 205 219 182 
                                   211 205 297 214 221 247 205 219 209 
                     Ar_CO_10   1  211 203 293 205 224 235 205 219 182 
                                   211 205 297 208 224 238 205 219 185 
                     Ar_CO_11   1  206 203 297 205 221 235 205 217 182 
                                   211 207 297 211 221 256 205 232 182 
                     Ar_CO_12   1  206 203 299 205 190 235 205 217 182 
                                   211 207 299 211 221 256 205 232 182 
                     Ar_CO_13   1  206 203 299 205 224 235 205 217 182 
                                   211 205 299 208 226 256 205 217 191 
                     Ar_CO_14   1  206 199 297 205 212 226 205 219 182 
                                   211 203 297 208 221 241 205 219 182 
                     Ar_CO_15   1  206 201 293 205 221 235 205 217 182 
                                   206 203 293 211 221 256 205 217 182 
                     Ar_CO_16   1  206 203 291 205 221 201 205 217 182 
                                   211 205 297 208 224 247 205 223 209 
                     Ar_CO_17   1  211 199 297 205 221 235 205 217 182 
                                   211 203 297 214 221 235 205 217 209 
                     Ar_CO_18   1  206 203 293 205 221 226 205 201 182 
                                   211 205 297 211 224 235 205 230 182 
                     Ar_CO_19   1  206 199 297 205 221 235 205 215 182 
                                   211 203 297 208 224 238 205 219 182 
                     Ar_CO_20   1  206 199 293 205 221 232 205 217 182 
                                   206 203 297 208 224 256 205 232 209 
                     Ar_CO_21   1  206 193 246 205 187 189 205 163 182 
                                   206 203 297 205 190 189 205 217 182 
                     Ar_CO_22   1  208 189 277 205 187 189 205 163 182 
                                   211 201 293 205 190 189 205 217 182 
                     Ar_CO_23   1  206 199 277 205 182 189 205 219 182 
                                   206 205 293 205 200 189 205 219 182 
                     Ar_CO_24   1  206 199 246 202 187 189 205 219 182 
                                   211 205 297 205 187 238 205 219 182 
                     Ar_CO_25   1  206 191 246 205 187 189 205 163 182 
                                   206 201 297 205 190 189 208 217 182 
                     Ar_CO_26   1  211 201 277 205 187 189 205 217 182 
                                   211 205 297 205 190 189 205 217 182 
                     Ar_CO_27   1  211 203 277 205 187 189 205 186 182 
                                   211 205 297 205 190 189 205 219 200 
                     Ar_CO_28   1  206 203 291 205 190 189 205 217 182 
                                   211 205 297 205 212 232 205 217 182 
                     Ar_CO_29   1  211 203 297 205 187 189 205 217 200 
                                   211 205 297 205 190 189 205 219 200 
                     Ar_CO_30   1  211 203 277 205 187 189 205 163 182 
                                   211 205 297 205 190 189 205 217 200 
     }
		 SampleName= "Ar_LE"
		 SampleSize=10
		 SampleData={
                      Ar_LE_1   1  206 213 277 205 187 189 208 163 162 
                                   214 228 277 205 203 189 208 217 185 
                      Ar_LE_2   1  206 213 277 205 190 189 208 163 162 
                                   206 228 299 205 203 189 208 217 185 
                      Ar_LE_3   1  206 213 277 205 187 189 205 163 162 
                                   214 228 277 205 203 189 205 217 185 
                      Ar_LE_4   1  206 213 277 205 203 189 205 175 162 
                                   214 228 277 205 211 189 208 217 185 
                      Ar_LE_5   1  206 213 277 205 206 189 201 163 162 
                                   214 228 277 205 206 189 205 217 185 
                      Ar_LE_6   1  206 219 277 205 187 189 203 163 162 
                                   214 228 299 205 203 189 208 217 185 
                      Ar_LE_7   1  206 213 277 205 187 189 208 205 162 
                                   214 228 299 211 215 189 208 217 185 
                      Ar_LE_8   1  206 213 299 205 209 211 208 197 185 
                                   206 213 299 220 227 211 213 210 185 
                      Ar_LE_9   1  206 213 277 205 218 189 203 163 162 
                                   206 228 299 205 218 230 208 201 185 
                     Ar_LE_10   1  206 213 277 205 218 189 208 163 162 
                                   206 228 299 205 218 189 211 217 185 
     }
		 SampleName= "Ar_PH"
		 SampleSize=7
		 SampleData={
                      Ar_PH_1   1  202 203 299 205 212 189 208 223 182 
                                   202 203 299 220 212 189 208 223 182 
                      Ar_PH_2   1  202 203 299 205 212 189 208 223 182 
                                   202 203 299 220 212 189 208 223 182 
                      Ar_PH_3   1  202 203 299 205 190 189 208 223 182 
                                   202 203 299 205 212 189 208 223 182 
                      Ar_PH_4   1  202 203 299 205 190 189 208 223 182 
                                   202 203 299 220 212 189 208 223 182 
                      Ar_PH_5   1  202 203 299 205 190 189 208 223 182 
                                   202 203 299 205 212 189 208 223 182 
                      Ar_PH_6   1  206 195 277 205 190 181 208 219 209 
                                   206 205 277 205 221 189 208 223 209 
                      Ar_PH_7   1  206 205 277 205 221 181 208 219 209 
                                   206 205 277 223 221 229 208 219 209 
     }
		 SampleName= "Ar_ST"
		 SampleSize=6
		 SampleData={
                      Ar_ST_1   1  202 189 297 205 187 189 208 163 162 
                                   202 191 297 205 190 189 208 179 188 
                      Ar_ST_2   1  202 189 297 205 187 189 208 163 162 
                                   202 191 297 205 190 189 208 179 188 
                      Ar_ST_3   1  202 189 246 205 187 189 208 163 162 
                                   202 191 297 205 190 189 208 179 188 
                      Ar_ST_4   1  202 191 299 205 187 189 208 163 162 
                                   202 191 299 205 190 189 208 179 180 
                      Ar_ST_5   1  202 191 297 205 187 189 208 179 188 
                                   202 191 297 205 190 189 208 179 188 
                      Ar_ST_6   1  202 191 297 205 187 189 208 163 162 
                                   202 193 297 205 190 189 208 179 188 
     }
		 SampleName= " Ar_LY"
		 SampleSize=10
		 SampleData={
                      Ar_LY_1   1  208 193 246 205 187 189 205 163 162 
                                   208 193 299 205 190 189 208 163 162 
                      Ar_LY_2   1  206 189 246 205 187 189 208 163 162 
                                   208 207 297 205 190 189 208 179 188 
                      Ar_LY_3   1  208 193 246 205 187 189 195 163 162 
                                   208 193 297 205 190 189 227 217 194 
                      Ar_LY_4   1  208 191 246 205 187 189 195 163 162 
                                   208 191 297 205 190 189 208 163 194 
                      Ar_LY_5   1  202 193 246 205 187 189 205 163 162 
                                   208 193 297 205 190 189 227 217 180 
                      Ar_LY_6   1  199 203 297 205 187 189 208 179 180 
                                   199 213 297 205 190 189 208 179 188 
                      Ar_LY_7   1  208 203 246 205 187 189 208 163 180 
                                   208 203 297 205 190 189 208 179 188 
                      Ar_LY_8   1  199 205 246 205 187 189 227 163 162 
                                   199 228 297 205 190 189 227 217 162 
                      Ar_LY_9   1  208 193 246 205 187 189 216 163 162 
                                   208 197 297 205 190 189 227 217 162 
                     Ar_LY_10   1  208 205 246 205 187 189 208 163 162 
                                   208 205 299 205 190 189 227 217 162 
     }
		 SampleName= "Ar_CB"
		 SampleSize=24
		 SampleData={
                      Ar_CB_1   1  208 197 277 205 187 189 195 163 162 
                                   208 197 297 205 190 189 227 217 162 
                      Ar_CB_2   1  208 197 246 205 187 189 227 163 162 
                                   208 205 246 205 190 189 227 217 162 
                      Ar_CB_3   1  196 203 246 205 187 189 208 163 180 
                                   199 213 297 205 190 189 208 179 188 
                      Ar_CB_4   1  208 203 246 205 187 189 227 163 162 
                                   208 203 293 205 190 189 227 179 180 
                      Ar_CB_5   1  199 193 246 205 187 189 195 163 162 
                                   208 205 297 205 190 189 227 217 162 
                      Ar_CB_6   1  206 193 246 205 187 189 227 163 162 
                                   208 203 297 205 190 189 227 217 162 
                      Ar_CB_7   1  208 205 246 205 187 189 227 163 162 
                                   208 205 297 205 190 189 227 217 162 
                      Ar_CB_8   1  196 205 246 205 187 189 208 163 162 
                                   199 228 293 205 190 189 208 179 180 
                      Ar_CB_9   1  202 191 246 205 187 189 208 163 162 
                                   208 191 297 205 190 189 208 179 180 
                     Ar_CB_10   1  202 197 246 205 187 189 227 163 162 
                                   202 205 297 205 190 189 227 163 188 
                     Ar_CB_11   1  208 193 297 205 187 189 227 163 162 
                                   208 205 299 205 190 189 227 163 162 
                     Ar_CB_12   1  202 191 246 205 187 189 208 163 180 
                                   208 207 297 205 190 189 208 179 188 
                     Ar_CB_13   1  196 201 277 205 187 189 195 163 162 
                                   208 224 299 205 190 189 227 217 162 
                     Ar_CB_14   1  199 197 246 205 187 189 208 163 162 
                                   199 197 297 205 190 189 208 217 188 
                     Ar_CB_15   1  202 191 246 205 187 189 195 163 162 
                                   214 191 299 205 190 189 227 217 180 
                     Ar_CB_16   1  199 191 246 205 187 189 208 163 162 
                                   208 191 297 205 190 189 208 179 180 
                     Ar_CB_17   1  202 191 246 205 187 189 208 163 162 
                                   208 191 297 205 190 189 208 179 188 
                     Ar_CB_18   1  202 193 293 205 187 189 208 163 162 
                                   208 197 297 205 190 189 208 217 180 
                     Ar_CB_19   1  199 191 297 205 187 189 208 163 162 
                                   202 191 297 205 190 189 208 192 188 
                     Ar_CB_20   1  208 193 246 205 187 189 208 163 162 
                                   208 205 297 205 190 189 227 217 162 
                     Ar_CB_21   1  202 191 246 205 187 189 208 163 162 
                                   208 191 297 205 190 189 227 197 180 
                     Ar_CB_22   1  199 191 246 205 187 189 208 163 162 
                                   199 205 297 205 190 189 208 197 180 
                     Ar_CB_23   1  199 191 246 205 187 189 208 163 162 
                                   208 191 293 205 190 189 211 179 180 
                     Ar_CB_24   1  199 191 246 205 187 189 208 163 162 
                                   202 191 277 205 190 189 208 217 180 
     }
		 SampleName= "Ar_VE"
		 SampleSize=10
		 SampleData={
                      Ar_VE_1   1  199 195 301 205 187 189 208 163 162 
                                   202 195 301 205 190 189 208 179 188 
                      Ar_VE_2   1  208 193 246 205 187 189 227 163 162 
                                   208 193 297 205 190 189 227 217 162 
                      Ar_VE_3   1  199 193 293 205 187 189 208 163 162 
                                   202 201 299 205 190 189 208 217 206 
                      Ar_VE_4   1  196 191 297 205 187 189 227 163 162 
                                   208 197 299 205 190 189 227 217 162 
                      Ar_VE_5   1  202 193 297 205 187 189 227 163 162 
                                   208 193 297 205 190 189 227 217 188 
                      Ar_VE_6   1  202 193 297 205 187 189 227 163 162 
                                   202 201 301 205 190 189 227 217 180 
                      Ar_VE_7   1  199 191 297 205 187 189 208 163 162 
                                   202 197 299 205 190 189 208 217 162 
                      Ar_VE_8   1  196 193 246 205 187 189 208 163 162 
                                   199 199 297 205 190 189 227 217 162 
                      Ar_VE_9   1  196 193 246 205 187 189 208 163 162 
                                   199 199 277 205 190 189 208 179 188 
                     Ar_VE_10   1  196 193 246 205 187 189 208 163 162 
                                   208 193 297 205 190 189 208 217 162 
     }
		 SampleName= "Ar_RU"
		 SampleSize=40
		 SampleData={
                      Ar_RU_1   1  202 189 301 205 212 178 208 163 197 
                                   202 189 301 205 212 189 208 197 197 
                      Ar_RU_2   1  202 189 301 205 212 178 208 175 197 
                                   202 189 301 208 212 178 208 197 197 
                      Ar_RU_3   1  202 189 301 205 212 178 208 163 197 
                                   202 189 301 208 212 189 208 197 197 
                      Ar_RU_4   1  202 189 301 205 212 178 208 175 197 
                                   202 189 301 208 212 178 208 175 197 
                      Ar_RU_5   1  202 189 233 205 187 178 208 163 197 
                                   202 189 301 205 190 189 208 175 197 
                      Ar_RU_6   1  202 189 301 205 212 178 208 197 197 
                                   202 189 301 208 212 178 208 197 197 
                      Ar_RU_7   1  202 189 301 205 212 178 208 175 197 
                                   202 189 301 208 212 178 208 197 197 
                      Ar_RU_8   1  202 189 301 205 190 178 208 163 197 
                                   202 189 301 208 212 189 208 175 197 
                      Ar_RU_9   1  202 189 301 205 212 178 208 175 197 
                                   202 189 301 208 212 178 208 197 197 
                     Ar_RU_10   1  202 189 301 205 212 178 208 175 197 
                                   202 189 301 208 212 178 208 197 197 
                     Ar_RU_11   1  202 189 301 208 212 178 208 197 197 
                                   202 189 301 208 212 178 208 217 197 
                     Ar_RU_12   1  202 189 301 205 212 178 208 197 197 
                                   202 189 301 208 212 178 208 217 197 
                     Ar_RU_13   1  202 189 301 205 212 178 208 163 197 
                                   202 189 301 208 212 178 208 197 197 
                     Ar_RU_14   1  202 189 301 208 212 178 208 197 197 
                                   202 189 301 208 212 178 208 197 197 
                     Ar_RU_15   1  202 189 301 205 212 178 208 197 197 
                                   202 189 301 208 212 178 208 217 197 
                     Ar_RU_16   1  202 189 301 205 212 178 208 197 197 
                                   202 189 301 208 212 178 208 217 197 
                     Ar_RU_17   1  202 189 301 208 212 178 208 201 197 
                                   202 189 301 208 212 178 213 215 200 
                     Ar_RU_18   1  202 189 301 208 212 178 208 197 197 
                                   202 189 301 208 212 178 208 197 197 
                     Ar_RU_19   1  202 189 301 208 212 178 208 197 197 
                                   202 189 301 208 212 178 208 197 197 
                     Ar_RU_20   1  202 189 301 208 212 178 208 197 197 
                                   202 189 301 208 212 178 208 197 197 
                     Ar_RU_21   1  202 189 301 205 215 182 208 163 197 
                                   202 189 301 205 215 200 208 217 197 
                     Ar_RU_22   1  202 189 246 205 190 189 208 163 162 
                                   202 189 299 205 206 189 208 217 197 
                     Ar_RU_23   1  202 189 301 205 206 178 208 163 162 
                                   202 189 301 205 215 189 208 217 197 
                     Ar_RU_24   1  202 189 277 205 215 189 208 163 162 
                                   202 189 301 205 215 189 211 217 197 
                     Ar_RU_25   1  202 189 299 205 215 182 208 163 162 
                                   208 189 307 205 215 189 213 217 197 
                     Ar_RU_26   1  202 189 297 205 215 182 216 163 162 
                                   206 189 305 205 220 185 216 217 197 
                     Ar_RU_27   1  202 189 246 205 215 182 211 163 162 
                                   206 189 301 211 218 182 213 217 197 
                     Ar_RU_28   1  202 189 297 205 190 178 208 163 162 
                                   208 189 301 205 212 189 227 217 197 
                     Ar_RU_29   1  202 189 246 205 187 189 208 163 162 
                                   202 189 299 205 190 189 208 217 197 
                     Ar_RU_30   1  202 189 301 205 187 189 208 163 162 
                                   202 189 301 205 190 250 208 217 197 
                     Ar_RU_31   1  202 189 246 205 187 189 208 163 162 
                                   208 189 297 205 190 189 227 217 162 
                     Ar_RU_32   1  196 189 246 205 190 189 195 163 162 
                                   196 193 297 205 205 189 227 217 162 
                     Ar_RU_33   1  202 189 246 205 190 189 195 163 162 
                                   202 189 299 205 205 189 227 217 194 
                     Ar_RU_34   1  202 189 297 205 190 189 211 163 162 
                                   202 189 299 205 205 189 227 217 162 
                     Ar_RU_35   1  202 189 297 205 187 189 205 163 162 
                                   208 189 299 205 190 189 208 217 162 
                     Ar_RU_36   1  202 189 297 205 190 189 208 163 162 
                                   208 189 301 205 215 189 208 217 197 
                     Ar_RU_37   1  202 189 299 205 187 189 208 163 162 
                                   202 189 301 205 190 189 208 217 197 
                     Ar_RU_38   1  182 189 297 205 187 189 195 163 162 
                                   182 189 299 205 190 189 195 217 194 
                     Ar_RU_39   1  182 197 299 205 187 189 208 163 162 
                                   182 197 299 205 190 189 227 217 162 
                     Ar_RU_40   1  202 189 299 205 190 189 208 163 162 
                                   208 189 299 205 205 189 227 217 197 
     }
