# Supplementary material for: Complex evolution in Aphis gossypii group (Hemiptera: Aphididae), evidence of primary host shift and hybridization between sympatric species
Source: PLoS One. 2021 Feb 4;16(2):e0245604. doi: 10.1371/journal.pone.0245604 (PMC7861460; doi:10.1371/journal.pone.0245604)
Supplement: S1 File — (ZIP) [file pone.0245604.s009.zip › ★Aphis spp. 578 individuals GENALEX INPUT FILE.xlsx]

## Sheet: Sheet1
9	578	36	20	30	10	20	10	20	27	20	30	8	10	6	60	10	10	24	40	10	20	10	10	11	8	11	18	20	25	5	10	10	10	10	10	7	10	8	1	578
Random codominant data with XY coords			Ag_RH	Ar_CO	Ag_IL	Ag_CE	Ag_EU	Ag_EJ	Ag_PU	Ag_CU	Ag_CM	Ag_KA	Ag_EL	Ar_ST	Ag_HI	Ag_HR	Ar_LY	Ar_CB	Ar_RU	Ag_FO	Ag_CI	Ar_SE	Ag_ER	Ar_YO	Ag_SN	Ar_IX	Ag_CO	Ag_SO	Ag_CA	Ag_CP	Ar_PE	Ar_LE	Ag_CL	Ag_CT	Ag_CJ	Ar_PH	Ar_VE	Ar_RH		Region1
Sample	Pop	AGL1-20		AGL1-11		AGL1-21		AGL2-6		AGL1-15		AGL1-16		AGL1-17		AGL1-10		AGL1-22			X	Y
1	Ag_RH	208	211	191	205	297	297	208	211	209	224	235	250	205	208	179	219	182	194		71	87
2	Ag_RH	202	202	189	191	233	297	205	211	206	209	226	250	208	208	201	201	180	188		24	26		maker fluorescent dye information
3	Ag_RH	202	214	207	213	297	297	205	211	182	209	253	253	208	208	179	201	188	191		47	50
4	Ag_RH	202	202	197	207	297	297	211	214	209	212	250	264	208	208	179	203	180	191		78	29		FAM	HEX	NED
5	Ag_RH	206	208	199	199	297	301	205	211	212	221	238	262	205	208	205	219	180	182		54	33
6	Ag_RH	202	208	191	193	297	297	211	211	209	221	250	253	208	208	179	201	188	188		20	8
7	Ag_RH	202	202	191	205	297	297	211	211	200	215	226	253	208	208	179	205	180	185		62	76
8	Ag_RH	208	211	201	207	293	297	208	211	209	227	201	250	205	208	215	217	191	206		65	66
9	Ag_RH	202	208	217	218	297	297	205	205	209	215	253	256	208	208	179	201	180	188		94	62
10	Ag_RH	202	211	191	205	297	297	205	211	182	221	187	226	205	208	201	217	182	191		5	80
11	Ag_RH	202	206	193	199	297	299	208	211	200	224	241	250	205	208	179	217	182	188		73	71
12	Ag_RH	202	206	199	207	293	297	205	211	209	230	238	250	205	208	179	217	188	191		57	45
13	Ag_RH	202	211	203	223	297	297	208	211	209	224	253	256	205	208	201	219	180	188		75	25
14	Ag_RH	202	211	201	207	297	297	205	211	182	221	235	250	205	208	201	219	182	188		17	25
15	Ag_RH	202	211	191	228	297	297	205	205	187	190	189	189	205	208	181	207	182	188		76	46
16	Ag_RH	202	211	201	207	297	297	211	211	182	221	235	250	205	208	201	219	182	188		6	8
17	Ag_RH	208	211	189	201	293	297	205	211	209	224	232	256	205	208	179	219	180	191		5	98
18	Ag_RH	208	208	191	201	297	297	202	211	206	209	247	250	208	208	179	201	188	191		22	49
19	Ag_RH	202	202	189	191	233	297	202	211	206	209	226	250	208	208	179	179	180	191		91	41
20	Ag_RH	202	214	195	214	297	297	202	211	209	215	250	253	208	208	179	197	162	188		89	25
21	Ar_CO	206	211	199	207	293	297	205	211	221	221	223	256	205	205	215	219	191	209		17	80
22	Ar_CO	202	211	199	201	293	297	202	211	221	221	235	238	205	205	219	219	182	182		9	83
23	Ar_CO	206	211	203	205	291	297	205	211	221	221	238	250	205	205	219	219	182	182		65	17
24	Ar_CO	211	211	199	203	297	297	211	211	221	221	235	235	205	205	217	217	182	182		8	91
25	Ar_CO	206	211	199	203	293	297	208	211	221	221	226	238	205	205	219	219	182	182		70	97
26	Ar_CO	206	211	203	205	291	297	211	211	221	221	238	250	205	205	219	219	182	182		92	85
27	Ar_CO	211	211	201	205	293	297	208	211	212	221	235	238	205	205	217	217	182	206		67	63
28	Ar_CO	206	211	203	205	293	297	211	211	221	224	226	235	205	205	201	215	182	212		91	24
29	Ar_CO	211	211	199	205	297	297	208	214	221	221	235	247	205	205	219	219	182	209		46	100
30	Ar_CO	211	211	203	205	293	297	205	208	224	224	235	238	205	205	219	219	182	185		11	36
31	Ar_CO	206	211	203	207	297	297	205	211	221	221	235	256	205	205	217	232	182	182		94	91
32	Ar_CO	206	211	203	207	299	299	205	211	190	221	235	256	205	205	217	232	182	182		88	69
33	Ar_CO	206	211	203	205	299	299	205	208	224	226	235	256	205	205	217	217	182	191		53	64
34	Ar_CO	206	211	199	203	297	297	205	208	212	221	226	241	205	205	219	219	182	182		30	42
35	Ar_CO	206	206	201	203	293	293	205	211	221	221	235	256	205	205	217	217	182	182		66	40
36	Ar_CO	206	211	203	205	291	297	205	208	221	224	201	247	205	205	217	223	182	209		76	94
37	Ar_CO	211	211	199	203	297	297	205	214	221	221	235	235	205	205	217	217	182	209		26	88
38	Ar_CO	206	211	203	205	293	297	205	211	221	224	226	235	205	205	201	230	182	182		39	35
39	Ar_CO	206	211	199	203	297	297	205	208	221	224	235	238	205	205	215	219	182	182		29	72
40	Ar_CO	206	206	199	203	293	297	205	208	221	224	232	256	205	205	217	232	182	209		59	94
41	Ar_CO	206	206	193	203	246	297	205	205	187	190	189	189	205	205	163	217	182	182		22	100
42	Ar_CO	208	211	189	201	277	293	205	205	187	190	189	189	205	205	163	217	182	182		52	72
43	Ar_CO	206	206	199	205	277	293	205	205	182	200	189	189	205	205	219	219	182	182		54	76
44	Ar_CO	206	211	199	205	246	297	202	205	187	187	189	238	205	205	219	219	182	182		62	88
45	Ar_CO	206	206	191	201	246	297	205	205	187	190	189	189	205	208	163	217	182	182		25	48
46	Ar_CO	211	211	201	205	277	297	205	205	187	190	189	189	205	205	217	217	182	182		9	34
47	Ar_CO	211	211	203	205	277	297	205	205	187	190	189	189	205	205	186	219	182	200		36	63
48	Ar_CO	206	211	203	205	291	297	205	205	190	212	189	232	205	205	217	217	182	182		39	20
49	Ar_CO	211	211	203	205	297	297	205	205	187	190	189	189	205	205	217	219	200	200		42	9
50	Ar_CO	211	211	203	205	277	297	205	205	187	190	189	189	205	205	163	217	182	200		74	29
51	Ag_IL	199	202	191	191	297	299	202	213	200	209	247	253	208	208	179	179	188	188		97	73
52	Ag_IL	199	202	191	191	297	299	202	213	200	209	247	253	208	208	179	179	188	188		64	60
53	Ag_IL	199	202	191	191	297	299	202	213	200	209	247	253	208	208	179	179	188	188		7	83
54	Ag_IL	199	202	191	191	297	299	205	205	200	209	189	247	208	208	179	179	188	188		36	87
55	Ag_IL	199	202	191	191	297	299	205	205	200	209	189	247	208	208	179	179	188	188		81	67
56	Ag_IL	199	202	191	191	297	299	205	208	200	209	247	253	208	208	179	179	188	188		42	1
57	Ag_IL	199	202	191	191	297	299	205	205	200	209	189	247	208	208	179	179	188	188		78	95
58	Ag_IL	199	202	191	191	297	299	205	205	200	209	247	253	208	208	179	179	188	188		10	65
59	Ag_IL	199	202	191	191	297	299	205	208	200	209	247	253	208	208	179	179	188	188		59	34
60	Ag_IL	196	202	191	197	297	297	202	213	209	209	250	250	208	208	179	179	182	182		98	62
61	Ag_CE	202	202	191	191	297	297	202	211	215	215	226	229	208	208	179	205	185	185		38	96
62	Ag_CE	202	202	191	191	297	297	205	211	212	215	226	280	208	208	201	205	185	194		36	46
63	Ag_CE	202	208	191	193	297	297	205	205	209	215	189	220	208	208	179	201	185	188		28	87
64	Ag_CE	208	208	191	195	297	297	205	211	215	215	220	238	208	208	179	205	185	185		84	88
65	Ag_CE	202	208	191	193	297	297	211	211	209	215	220	275	208	208	179	201	185	188		95	61
66	Ag_CE	202	208	191	193	297	297	205	211	209	215	220	275	208	208	179	201	185	188		78	35
67	Ag_CE	202	202	191	195	297	297	205	211	209	215	189	226	208	208	201	205	185	185		8	64
68	Ag_CE	202	202	191	213	297	297	205	211	209	215	226	280	208	208	205	205	185	185		78	48
69	Ag_CE	202	202	191	213	297	297	205	205	190	215	189	226	208	208	205	205	185	185		84	90
70	Ag_CE	202	202	191	213	297	297	205	211	209	215	226	280	208	208	205	205	185	185		25	64
71	Ag_CE	202	202	191	191	297	299	205	211	209	209	226	250	208	208	179	201	176	185		44	27
72	Ag_CE	202	208	191	191	297	297	205	211	209	215	226	278	208	208	179	197	185	188		82	36
73	Ag_CE	202	202	195	217	297	297	205	205	190	200	189	226	208	208	179	205	185	191		60	8
74	Ag_CE	202	208	191	217	297	297	205	211	209	215	250	267	208	208	179	201	188	194		91	90
75	Ag_CE	202	202	191	193	297	297	205	205	200	215	226	250	208	208	179	201	188	188		7	64
76	Ag_CE	202	202	191	191	297	297	205	211	215	215	226	283	208	208	179	201	180	185		22	71
77	Ag_CE	202	202	191	191	297	297	205	205	190	215	189	226	208	208	179	201	180	185		9	67
78	Ag_CE	202	202	191	191	297	297	205	211	190	215	189	226	208	208	179	201	180	185		17	95
79	Ag_CE	202	202	191	191	297	297	205	211	215	215	283	283	208	208	179	201	180	185		94	88
80	Ag_CE	202	202	191	195	280	297	205	211	215	215	226	226	208	208	205	205	185	191		50	98
81	Ag_EU	202	208	189	207	297	297	205	211	209	212	250	250	208	208	179	179	188	188		39	42
82	Ag_EU	202	208	189	207	297	297	205	205	187	190	189	250	208	213	179	179	188	188		67	85
83	Ag_EU	202	202	191	207	297	297	205	211	206	206	250	253	208	208	179	179	191	191		24	38
84	Ag_EU	202	202	191	207	297	297	205	211	187	206	250	253	208	208	179	179	191	191		43	84
85	Ag_EU	202	208	189	207	297	299	205	205	187	190	189	189	208	208	179	179	188	200		81	32
86	Ag_EU	202	202	191	195	297	297	205	211	212	215	247	253	208	208	179	205	185	191		30	92
87	Ag_EU	202	206	191	207	297	297	205	211	182	215	226	253	208	208	179	205	185	185		44	76
88	Ag_EU	202	202	191	195	297	297	205	211	206	215	226	250	208	208	179	205	185	188		4	25
89	Ag_EU	202	208	191	191	297	297	205	211	182	215	250	273	208	208	179	205	188	188		96	64
90	Ag_EU	202	206	191	207	297	297	205	211	182	215	226	253	208	208	179	205	185	185		20	72
91	Ag_EJ	202	208	191	191	297	297	205	211	200	215	250	253	208	208	179	201	188	191		23	89
92	Ag_EJ	202	202	193	207	297	299	205	205	187	190	189	253	208	208	179	201	188	188		59	40
93	Ag_EJ	202	202	195	207	280	297	205	211	200	209	189	250	208	208	179	179	191	191		65	88
94	Ag_EJ	202	202	191	195	280	297	205	205	200	209	232	250	208	208	179	179	191	191		77	7
95	Ag_EJ	202	202	191	193	297	297	205	211	190	209	189	250	208	208	179	179	188	191		59	91
96	Ag_EJ	202	208	193	207	297	297	205	211	209	209	250	253	208	208	179	179	188	188		60	73
97	Ag_EJ	202	202	193	207	297	299	205	205	190	200	189	253	208	208	179	201	188	188		97	78
98	Ag_EJ	202	202	193	193	297	297	205	211	200	209	250	253	208	208	179	179	188	188		66	5
99	Ag_EJ	202	202	191	207	297	297	205	211	209	215	250	250	208	208	179	179	188	191		71	20
100	Ag_EJ	202	202	195	207	280	297	205	205	187	190	189	232	208	208	179	179	191	191		84	92
101	Ag_EJ	196	202	195	213	297	297	205	205	187	212	189	153	208	208	179	179	185	188		25	36
102	Ag_EJ	208	208	189	193	297	297	205	211	209	215	247	250	208	208	179	201	176	191		76	95
103	Ag_EJ	202	208	217	217	297	301	205	211	200	209	189	250	208	208	179	197	180	191		5	39
104	Ag_EJ	202	202	205	207	297	297	205	211	182	200	250	253	208	208	179	179	188	197		33	93
105	Ag_EJ	196	202	195	213	297	297	205	211	212	215	226	253	208	208	179	179	185	188		8	87
106	Ag_EJ	196	202	195	213	297	297	205	211	212	215	226	253	208	208	179	179	185	188		21	36
107	Ag_EJ	202	208	191	191	297	301	205	211	209	212	226	250	208	208	179	179	185	188		33	35
108	Ag_EJ	202	208	191	191	297	301	205	211	209	212	226	250	208	208	179	179	185	188		34	94
109	Ag_EJ	202	208	191	193	297	301	205	211	209	212	226	250	208	208	179	179	185	188		29	82
110	Ag_EJ	202	208	191	191	297	301	205	211	209	212	226	250	208	208	179	179	185	188		41	8
111	Ag_PU	202	202	195	207	297	299	205	211	200	209	226	250	208	208	179	205	185	188		49	22
112	Ag_PU	196	208	191	199	297	297	202	211	209	212	235	250	208	208	179	179	188	188		39	39
113	Ag_PU	196	208	201	205	297	297	208	211	209	212	247	250	208	208	179	179	188	188		95	95
114	Ag_PU	196	196	191	199	297	297	205	211	212	212	247	253	208	208	179	201	188	188		1	18
115	Ag_PU	196	196	191	199	233	297	211	211	212	212	247	253	208	208	179	201	188	188		74	36
116	Ag_PU	202	202	195	207	297	299	205	211	200	209	226	250	208	208	179	205	185	188		25	98
117	Ag_PU	202	202	195	207	297	299	211	211	200	209	226	250	208	208	179	205	185	188		41	27
118	Ag_PU	202	202	191	217	297	297	205	211	200	209	250	253	208	208	179	201	180	188		89	99
119	Ag_PU	202	202	191	207	297	297	205	211	182	200	250	250	208	208	179	179	180	180		54	42
120	Ag_PU	202	202	191	228	297	299	205	205	187	190	189	250	208	208	179	182	180	180		94	64
121	Ag_PU	202	202	191	218	297	297	211	211	200	209	250	253	208	208	179	201	180	188		23	3
122	Ag_PU	202	202	191	218	297	297	205	211	200	209	250	253	208	208	179	201	180	188		20	6
123	Ag_PU	202	202	191	218	297	297	211	211	200	209	250	253	208	208	179	201	180	188		60	27
124	Ag_PU	202	202	191	218	297	299	211	211	200	209	250	253	208	208	179	201	180	188		73	57
125	Ag_PU	202	208	195	226	297	297	205	211	209	215	250	253	208	208	179	205	185	188		27	75
126	Ag_PU	202	208	195	226	297	297	211	211	209	215	238	253	208	208	201	205	185	188		34	21
127	Ag_PU	202	208	207	207	233	297	211	211	209	215	250	250	208	208	179	179	188	191		87	4
128	Ag_PU	196	199	193	193	233	297	211	211	209	212	247	253	208	211	182	182	180	180		13	21
129	Ag_PU	202	208	193	228	297	297	205	205	209	209	189	253	208	208	179	201	180	188		58	17
130	Ag_PU	202	202	223	223	297	297	205	211	182	206	189	250	208	208	179	201	180	188		96	52
131	Ag_PU	202	202	193	207	233	297	202	211	182	182	250	250	208	208	179	201	180	188		57	10
132	Ag_PU	202	208	191	207	297	297	205	211	182	215	250	250	208	208	179	201	180	188		93	26
133	Ag_PU	202	202	191	193	297	299	205	211	182	209	189	250	208	208	201	205	185	188		52	29
134	Ag_PU	202	202	207	207	233	297	202	211	200	200	253	253	208	208	201	205	185	188		93	28
135	Ag_PU	202	202	191	191	233	297	202	211	209	209	250	250	208	208	179	179	188	191		14	10
136	Ag_PU	202	202	207	207	233	297	202	211	209	209	250	253	208	208	179	207	180	180		13	64
137	Ag_PU	202	202	207	207	233	297	202	211	209	209	232	250	208	208	179	201	191	191		66	37
138	Ag_CU	196	196	191	199	297	297	205	211	212	212	247	253	208	208	179	201	188	188		42	8
139	Ag_CU	196	199	191	199	233	233	205	205	190	212	189	247	208	208	179	201	188	188		30	90
140	Ag_CU	196	196	191	199	297	297	205	205	190	212	189	247	208	208	179	201	188	188		100	56
141	Ag_CU	196	196	191	199	297	297	205	211	212	212	247	253	208	208	179	201	188	188		83	92
142	Ag_CU	196	196	191	199	297	297	205	205	190	212	189	247	208	208	179	201	188	188		81	73
143	Ag_CU	196	202	191	191	297	297	205	211	187	212	253	247	208	208	179	179	188	188		1	63
144	Ag_CU	196	202	191	191	297	297	205	211	187	212	235	247	208	208	179	179	188	188		7	45
145	Ag_CU	196	202	191	191	233	297	205	211	187	212	235	247	208	208	179	179	188	188		12	68
146	Ag_CU	196	196	191	199	233	297	205	211	190	212	189	247	208	208	179	201	188	188		76	29
147	Ag_CU	196	196	191	199	233	233	205	211	190	212	247	253	208	208	179	201	188	188		46	68
148	Ag_CU	196	196	205	213	233	297	205	211	190	212	189	235	208	208	179	179	188	188		11	1
149	Ag_CU	196	196	199	205	233	297	205	211	212	212	247	253	208	208	179	179	188	188		85	67
150	Ag_CU	196	196	199	213	299	299	205	211	212	212	250	253	208	208	179	201	188	188		14	8
151	Ag_CU	196	196	199	213	297	297	205	211	190	212	189	250	208	208	179	201	188	188		12	67
152	Ag_CU	196	202	191	191	297	297	205	211	187	190	189	235	208	208	179	179	188	188		13	17
153	Ag_CU	196	202	191	191	233	297	205	205	187	190	189	235	208	208	179	179	188	188		61	14
154	Ag_CU	196	202	191	191	297	297	205	211	187	212	235	247	208	208	179	179	188	188		12	67
155	Ag_CU	196	202	191	191	299	299	205	211	187	212	235	247	208	208	179	179	188	188		69	48
156	Ag_CU	196	202	191	191	297	297	205	211	187	212	235	247	208	208	179	179	188	188		41	14
157	Ag_CU	196	202	191	191	246	297	205	205	187	190	189	189	208	213	179	184	188	191		23	58
158	Ag_CM	202	202	189	191	297	297	205	205	200	209	189	250	208	216	179	179	188	191		7	87
159	Ag_CM	202	202	189	191	297	297	205	205	187	190	189	250	208	211	179	201	191	191		13	25
160	Ag_CM	202	202	189	191	297	297	205	205	187	190	187	189	205	211	179	182	191	191		46	35
161	Ag_CM	202	202	191	191	297	297	205	211	209	215	226	229	208	208	179	205	185	185		80	76
162	Ag_CM	196	202	191	191	297	297	205	205	187	190	189	235	208	208	179	179	188	188		66	75
163	Ag_CM	202	202	191	193	297	297	205	205	187	190	189	253	208	208	179	179	180	185		65	34
164	Ag_CM	202	208	189	191	297	297	205	211	190	209	189	250	208	208	179	205	185	188		5	48
165	Ag_CM	202	208	189	191	297	297	205	211	209	215	189	250	208	208	179	205	185	188		64	67
166	Ag_CM	202	202	191	193	297	297	205	205	190	190	189	189	208	208	179	179	180	191		77	63
167	Ag_CM	202	202	189	195	297	297	205	211	187	190	189	229	208	208	179	179	185	188		71	39
168	Ag_CM	196	196	213	213	297	297	205	211	212	212	247	247	208	208	179	179	188	188		21	50
169	Ag_CM	196	196	199	205	297	297	205	211	212	212	247	253	208	208	179	179	188	188		33	58
170	Ag_CM	196	196	199	205	297	297	205	211	212	212	247	253	208	208	179	179	188	188		54	7
171	Ag_CM	196	202	191	191	297	297	205	211	187	212	235	247	208	208	179	179	188	188		100	28
172	Ag_CM	196	202	191	191	297	297	205	211	187	212	235	247	208	208	179	179	188	188		20	57
173	Ag_CM	196	202	191	191	297	297	205	211	187	212	235	247	208	208	179	179	188	188		72	98
174	Ag_CM	196	202	191	191	297	297	205	211	187	212	235	247	208	208	179	179	188	188		38	90
175	Ag_CM	196	202	191	191	297	297	205	211	187	212	235	247	208	208	179	179	188	188		50	13
176	Ag_CM	196	202	191	191	297	297	205	211	187	212	235	247	208	208	179	179	188	188		54	15
177	Ag_CM	196	202	191	191	297	297	205	211	187	212	189	235	208	208	179	179	188	188		88	63
178	Ag_CM	196	202	191	191	297	297	205	211	187	190	189	247	208	208	179	179	188	188		92	16
179	Ag_CM	196	202	191	191	297	297	205	211	187	212	235	247	208	208	179	179	188	188		40	33
180	Ag_CM	196	202	191	191	297	297	205	205	187	190	189	247	208	208	179	179	188	188		100	93
181	Ag_CM	196	202	191	191	297	297	205	211	187	190	189	235	208	208	179	179	188	188		14	53
182	Ag_CM	196	208	191	215	297	297	205	211	209	212	247	250	208	208	201	201	188	188		6	19
183	Ag_CM	196	196	199	213	297	297	205	205	187	190	189	189	208	208	179	201	188	188		17	50
184	Ag_CM	196	196	191	199	297	297	205	211	190	212	235	253	208	208	179	201	188	188		61	85
185	Ag_CM	196	202	191	191	297	297	205	211	187	212	235	247	208	208	179	179	188	188		8	94
186	Ag_CM	196	196	199	213	299	299	205	211	212	212	247	253	208	208	179	201	188	188		94	55
187	Ag_CM	196	196	199	213	297	297	205	205	187	190	189	250	205	208	179	201	188	188		50	53
188	Ag_KA	199	202	191	195	297	297	205	205	187	190	189	258	208	208	179	205	180	188		62	10
189	Ag_KA	199	202	191	195	297	297	205	211	190	209	189	247	208	208	179	205	180	188		54	37
190	Ag_KA	199	202	191	195	297	297	205	211	190	209	189	247	208	208	179	205	180	188		97	5
191	Ag_KA	199	202	191	195	297	297	202	211	209	215	247	258	208	208	179	205	180	188		36	53
192	Ag_KA	196	202	191	191	299	299	205	205	187	190	189	247	208	208	179	205	180	188		57	12
193	Ag_KA	196	196	191	199	297	297	205	205	187	190	189	247	208	208	179	205	180	188		61	55
194	Ag_KA	196	196	191	199	297	297	205	211	209	215	247	258	208	208	179	205	180	188		77	76
195	Ag_KA	196	196	191	199	297	297	205	211	209	215	247	258	208	208	179	205	180	188		96	90
196	Ag_EL	196	196	205	213	297	297	205	211	215	215	226	277	208	208	179	205	185	191		21	61
197	Ag_EL	196	202	191	191	297	297	205	205	187	190	189	189	208	208	179	179	188	188		60	51
198	Ag_EL	196	196	199	205	297	297	205	211	190	215	189	226	208	208	205	205	185	185		26	100
199	Ag_EL	196	196	199	213	297	297	205	211	190	215	226	277	208	208	205	205	185	191		74	26
200	Ag_EL	196	196	199	213	297	297	205	211	190	215	226	277	208	208	205	205	185	191		57	50
201	Ag_EL	196	202	191	191	297	297	205	211	190	215	189	226	208	208	205	205	185	191		11	49
202	Ag_EL	196	202	191	191	297	297	205	211	190	215	226	226	208	208	205	205	185	185		57	34
203	Ag_EL	196	202	191	191	297	297	205	211	190	215	189	226	208	208	205	205	185	185		43	49
204	Ag_EL	196	202	191	191	297	297	205	211	215	215	226	226	208	208	205	205	185	185		93	98
205	Ag_EL	196	202	191	191	297	297	205	211	209	209	238	253	208	208	179	179	188	188		96	99
206	Ar_ST	202	202	189	191	297	297	205	205	187	190	189	189	208	208	163	179	162	188		10	58
207	Ar_ST	202	202	189	191	297	297	205	205	187	190	189	189	208	208	163	179	162	188		97	71
208	Ar_ST	202	202	189	191	246	297	205	205	187	190	189	189	208	208	163	179	162	188		79	50
209	Ar_ST	202	202	191	191	299	299	205	205	187	190	189	189	208	208	163	179	162	180		24	78
210	Ar_ST	202	202	191	191	297	297	205	205	187	190	189	189	208	208	179	179	188	188		49	80
211	Ar_ST	202	202	191	193	297	297	205	205	187	190	189	189	208	208	163	179	162	188		57	31
212	Ag_HI	202	202	191	191	297	297	205	205	187	190	189	189	208	208	179	179	180	194		93	75
213	Ag_HI	202	202	189	191	297	297	205	205	187	190	189	226	208	208	179	179	188	194		27	85
214	Ag_HI	202	202	191	223	297	297	205	211	206	215	189	226	208	208	179	201	188	188		63	32
215	Ag_HI	202	202	191	191	233	297	205	205	187	190	189	189	208	208	179	179	188	188		69	91
216	Ag_HI	202	202	191	223	233	277	205	205	187	190	189	189	208	208	179	205	162	180		37	68
217	Ag_HI	202	202	191	217	233	297	205	205	187	190	189	250	208	208	179	201	180	180		65	46
218	Ag_HI	196	196	199	205	297	297	205	211	209	215	250	250	208	208	179	179	188	188		68	69
219	Ag_HI	202	202	207	217	297	297	205	211	209	215	189	253	208	208	179	179	180	191		3	40
220	Ag_HI	202	208	191	207	246	297	205	205	187	190	189	189	208	208	179	179	180	188		37	46
221	Ag_HI	206	211	191	207	299	299	205	205	212	212	189	253	208	208	182	186	185	191		21	11
222	Ag_HI	202	202	207	207	233	297	205	205	187	190	189	189	208	211	201	205	188	188		2	75
223	Ag_HI	202	202	191	191	246	297	205	205	187	190	189	189	208	208	201	205	188	197		56	90
224	Ag_HI	202	202	191	191	297	297	205	205	182	190	189	189	208	208	179	179	162	188		46	54
225	Ag_HI	202	202	217	217	297	297	205	205	187	190	189	250	208	208	179	201	180	188		1	56
226	Ag_HI	202	202	217	217	233	297	205	211	182	209	189	250	208	208	179	201	180	188		30	54
227	Ag_HI	199	202	191	197	297	297	205	205	190	209	189	232	208	208	179	205	188	188		48	80
228	Ag_HI	202	206	193	203	299	305	205	205	190	209	189	235	208	208	179	179	188	188		41	62
229	Ag_HI	196	199	191	191	297	297	205	205	190	209	189	189	208	208	179	201	182	188		41	81
230	Ag_HI	196	208	191	199	233	297	205	205	187	190	189	235	208	208	179	179	188	188		41	39
231	Ag_HI	196	208	191	199	233	297	205	205	190	209	189	235	208	208	179	179	188	188		25	71
232	Ag_HI	196	208	191	199	246	297	205	205	187	190	189	189	208	208	179	179	188	188		23	64
233	Ag_HI	202	202	191	193	297	297	205	205	187	190	189	250	208	208	179	201	191	191		97	11
234	Ag_HI	199	202	191	197	246	297	205	205	187	190	189	250	208	208	179	205	188	188		51	87
235	Ag_HI	199	202	191	197	297	297	205	208	209	212	189	232	208	208	179	205	188	188		57	53
236	Ag_HI	206	206	197	201	301	301	205	211	206	209	253	253	208	208	179	203	188	188		19	78
237	Ag_HI	196	196	191	199	297	297	205	211	190	200	250	253	208	208	179	179	188	188		54	97
238	Ag_HI	196	196	199	213	297	297	205	211	190	209	189	253	208	208	179	179	180	191		98	79
239	Ag_HI	196	202	191	191	297	297	205	205	190	200	189	250	208	208	179	179	191	191		40	37
240	Ag_HI	202	208	191	207	297	297	205	205	190	209	189	250	208	208	179	179	188	191		83	50
241	Ag_HI	202	208	191	207	246	297	205	205	190	190	189	189	208	208	163	179	185	188		19	14
242	Ag_HI	202	202	189	217	297	297	205	211	190	209	189	250	208	208	179	179	188	191		46	22
243	Ag_HI	202	202	191	207	297	297	205	211	209	209	189	250	208	208	179	179	188	188		95	62
244	Ag_HI	202	202	193	207	297	297	205	211	209	215	189	204	208	208	179	179	188	188		89	47
245	Ag_HI	202	202	207	207	297	297	205	211	190	206	189	250	208	208	179	179	188	191		26	62
246	Ag_HI	202	202	191	191	233	293	205	205	187	190	189	250	208	208	179	201	162	191		86	47
247	Ag_HI	202	202	191	207	297	297	205	205	187	190	189	250	208	208	179	179	188	188		68	91
248	Ag_HI	202	202	189	213	297	297	205	205	182	190	189	253	208	208	179	201	191	191		41	64
249	Ag_HI	202	202	191	215	297	297	205	205	182	190	189	253	208	208	179	179	188	191		32	68
250	Ag_HI	202	202	189	193	246	297	205	205	187	190	189	189	208	208	179	201	188	188		32	11
251	Ag_HI	196	196	199	213	297	297	205	211	206	209	250	253	208	208	179	201	188	188		29	11
252	Ag_HI	202	202	217	217	297	297	205	211	209	215	250	253	208	208	179	179	180	191		65	21
253	Ag_HI	202	202	189	191	297	297	205	205	190	206	189	250	208	208	179	179	176	180		21	81
254	Ag_HI	196	196	199	205	297	297	205	205	187	190	189	189	208	208	179	179	188	188		23	96
255	Ag_HI	196	202	191	191	297	297	205	205	187	190	189	189	208	208	163	179	180	191		74	36
256	Ag_HI	199	202	191	195	297	297	205	208	209	215	189	250	208	208	179	179	188	197		14	61
257	Ag_HI	199	202	191	195	297	297	205	211	190	209	189	250	208	208	179	179	162	191		2	77
258	Ag_HI	199	202	191	195	297	297	205	211	209	215	189	250	208	208	179	179	176	191		23	9
259	Ag_HI	199	202	191	195	297	297	205	211	209	215	189	250	208	208	179	179	176	191		23	3
260	Ag_HI	196	196	213	213	297	297	205	211	206	206	250	253	208	208	179	201	191	191		64	54
261	Ag_HI	196	202	191	191	297	297	205	211	200	209	250	250	208	208	179	179	188	188		7	56
262	Ag_HI	196	208	191	215	297	297	205	205	190	209	189	250	208	208	179	179	188	191		23	80
263	Ag_HI	196	202	191	191	297	297	205	205	190	209	189	232	208	208	179	201	188	188		23	75
264	Ag_HI	196	202	191	191	297	297	205	211	209	209	189	250	208	208	179	179	188	191		16	93
265	Ag_HI	196	202	191	191	297	297	205	211	182	190	189	250	208	208	179	179	180	197		94	43
266	Ag_HI	196	196	199	213	297	297	205	211	182	200	189	250	208	208	179	201	176	188		36	67
267	Ag_HI	202	208	191	191	297	299	205	205	190	200	189	247	208	208	179	201	188	188		44	40
268	Ag_HI	202	202	191	191	297	297	205	205	190	215	189	241	208	208	179	201	188	191		100	98
269	Ag_HI	202	202	191	191	297	299	205	205	190	209	189	250	208	208	179	201	180	188		47	90
270	Ag_HI	202	208	191	191	297	297	205	205	187	190	189	226	208	208	179	205	185	191		2	52
271	Ag_HI	202	208	191	191	297	297	205	211	209	209	189	250	208	208	179	179	180	188		81	11
272	Ag_HR	202	208	189	191	297	297	211	214	209	209	253	256	208	208	201	201	188	188		65	13
273	Ag_HR	196	202	191	191	297	297	205	214	209	209	253	256	208	208	201	201	188	188		75	70
274	Ag_HR	202	208	189	191	297	297	211	214	209	209	253	256	208	208	201	201	188	188		85	40
275	Ag_HR	202	202	191	193	297	297	205	205	190	209	189	253	208	208	201	201	188	188		57	27
276	Ag_HR	202	202	189	195	297	297	205	211	209	209	253	256	208	208	201	201	188	188		89	8
277	Ag_HR	196	202	191	191	233	297	205	205	190	209	253	256	208	208	201	201	188	188		9	86
278	Ag_HR	196	202	191	191	233	297	211	214	209	209	253	256	208	208	201	201	188	188		76	64
279	Ag_HR	196	202	191	191	297	297	205	205	190	209	189	253	208	208	201	201	188	188		15	48
280	Ag_HR	196	202	191	191	297	297	205	205	190	209	189	253	208	208	201	201	188	188		74	75
281	Ag_HR	196	202	191	191	297	297	205	211	209	209	253	256	208	208	201	201	188	188		9	61
282	Ar_LY	208	208	193	193	246	299	205	205	187	190	189	189	205	208	163	163	162	162		88	80
283	Ar_LY	206	208	189	207	246	297	205	205	187	190	189	189	208	208	163	179	162	188		27	65
284	Ar_LY	208	208	193	193	246	297	205	205	187	190	189	189	195	227	163	217	162	194		47	35
285	Ar_LY	208	208	191	191	246	297	205	205	187	190	189	189	195	208	163	163	162	194		57	47
286	Ar_LY	202	208	193	193	246	297	205	205	187	190	189	189	205	227	163	217	162	180		60	70
287	Ar_LY	199	199	203	213	297	297	205	205	187	190	189	189	208	208	179	179	180	188		88	89
288	Ar_LY	208	208	203	203	246	297	205	205	187	190	189	189	208	208	163	179	180	188		60	32
289	Ar_LY	199	199	205	228	246	297	205	205	187	190	189	189	227	227	163	217	162	162		62	19
290	Ar_LY	208	208	193	197	246	297	205	205	187	190	189	189	216	227	163	217	162	162		58	40
291	Ar_LY	208	208	205	205	246	299	205	205	187	190	189	189	208	227	163	217	162	162		20	59
292	Ar_CB	208	208	197	197	277	297	205	205	187	190	189	189	195	227	163	217	162	162		90	34
293	Ar_CB	208	208	197	205	246	246	205	205	187	190	189	189	227	227	163	217	162	162		57	77
294	Ar_CB	196	199	203	213	246	297	205	205	187	190	189	189	208	208	163	179	180	188		70	23
295	Ar_CB	208	208	203	203	246	293	205	205	187	190	189	189	227	227	163	179	162	180		68	37
296	Ar_CB	199	208	193	205	246	297	205	205	187	190	189	189	195	227	163	217	162	162		39	36
297	Ar_CB	206	208	193	203	246	297	205	205	187	190	189	189	227	227	163	217	162	162		1	47
298	Ar_CB	208	208	205	205	246	297	205	205	187	190	189	189	227	227	163	217	162	162		12	74
299	Ar_CB	196	199	205	228	246	293	205	205	187	190	189	189	208	208	163	179	162	180		3	11
300	Ar_CB	202	208	191	191	246	297	205	205	187	190	189	189	208	208	163	179	162	180		33	57
301	Ar_CB	202	202	197	205	246	297	205	205	187	190	189	189	227	227	163	163	162	188		75	78
302	Ar_CB	208	208	193	205	297	299	205	205	187	190	189	189	227	227	163	163	162	162		22	76
303	Ar_CB	202	208	191	207	246	297	205	205	187	190	189	189	208	208	163	179	180	188		20	94
304	Ar_CB	196	208	201	224	277	299	205	205	187	190	189	189	195	227	163	217	162	162		25	42
305	Ar_CB	199	199	197	197	246	297	205	205	187	190	189	189	208	208	163	217	162	188		90	48
306	Ar_CB	202	214	191	191	246	299	205	205	187	190	189	189	195	227	163	217	162	180		65	35
307	Ar_CB	199	208	191	191	246	297	205	205	187	190	189	189	208	208	163	179	162	180		40	24
308	Ar_CB	202	208	191	191	246	297	205	205	187	190	189	189	208	208	163	179	162	188		92	58
309	Ar_CB	202	208	193	197	293	297	205	205	187	190	189	189	208	208	163	217	162	180		77	55
310	Ar_CB	199	202	191	191	297	297	205	205	187	190	189	189	208	208	163	192	162	188		31	83
311	Ar_CB	208	208	193	205	246	297	205	205	187	190	189	189	208	227	163	217	162	162		9	64
312	Ar_CB	202	208	191	191	246	297	205	205	187	190	189	189	208	227	163	197	162	180		36	1
313	Ar_CB	199	199	191	205	246	297	205	205	187	190	189	189	208	208	163	197	162	180		95	25
314	Ar_CB	199	208	191	191	246	293	205	205	187	190	189	189	208	211	163	179	162	180		34	76
315	Ar_CB	199	202	191	191	246	277	205	205	187	190	189	189	208	208	163	217	162	180		97	2
316	Ar_RU	202	202	189	189	301	301	205	205	212	212	178	189	208	208	163	197	197	197		83	89
317	Ar_RU	202	202	189	189	301	301	205	208	212	212	178	178	208	208	175	197	197	197		27	9
318	Ar_RU	202	202	189	189	301	301	205	208	212	212	178	189	208	208	163	197	197	197		13	95
319	Ar_RU	202	202	189	189	301	301	205	208	212	212	178	178	208	208	175	175	197	197		100	51
320	Ar_RU	202	202	189	189	233	301	205	205	187	190	178	189	208	208	163	175	197	197		85	67
321	Ar_RU	202	202	189	189	301	301	205	208	212	212	178	178	208	208	197	197	197	197		82	81
322	Ar_RU	202	202	189	189	301	301	205	208	212	212	178	178	208	208	175	197	197	197		33	49
323	Ar_RU	202	202	189	189	301	301	205	208	190	212	178	189	208	208	163	175	197	197		40	48
324	Ar_RU	202	202	189	189	301	301	205	208	212	212	178	178	208	208	175	197	197	197		20	4
325	Ar_RU	202	202	189	189	301	301	205	208	212	212	178	178	208	208	175	197	197	197		93	44
326	Ar_RU	202	202	189	189	301	301	208	208	212	212	178	178	208	208	197	217	197	197		84	68
327	Ar_RU	202	202	189	189	301	301	205	208	212	212	178	178	208	208	197	217	197	197		61	57
328	Ar_RU	202	202	189	189	301	301	205	208	212	212	178	178	208	208	163	197	197	197		90	94
329	Ar_RU	202	202	189	189	301	301	208	208	212	212	178	178	208	208	197	197	197	197		17	21
330	Ar_RU	202	202	189	189	301	301	205	208	212	212	178	178	208	208	197	217	197	197		79	8
331	Ar_RU	202	202	189	189	301	301	205	208	212	212	178	178	208	208	197	217	197	197		34	65
332	Ar_RU	202	202	189	189	301	301	208	208	212	212	178	178	208	213	201	215	197	200		20	56
333	Ar_RU	202	202	189	189	301	301	208	208	212	212	178	178	208	208	197	197	197	197		38	63
334	Ar_RU	202	202	189	189	301	301	208	208	212	212	178	178	208	208	197	197	197	197		58	53
335	Ar_RU	202	202	189	189	301	301	208	208	212	212	178	178	208	208	197	197	197	197		55	85
336	Ar_RU	202	202	189	189	301	301	205	205	215	215	182	200	208	208	163	217	197	197		64	34
337	Ar_RU	202	202	189	189	246	299	205	205	190	206	189	189	208	208	163	217	162	197		65	45
338	Ar_RU	202	202	189	189	301	301	205	205	206	215	178	189	208	208	163	217	162	197		87	7
339	Ar_RU	202	202	189	189	277	301	205	205	215	215	189	189	208	211	163	217	162	197		45	55
340	Ar_RU	202	208	189	189	299	307	205	205	215	215	182	189	208	213	163	217	162	197		99	98
341	Ar_RU	202	206	189	189	297	305	205	205	215	220	182	185	216	216	163	217	162	197		30	69
342	Ar_RU	202	206	189	189	246	301	205	211	215	218	182	182	211	213	163	217	162	197		53	3
343	Ar_RU	202	208	189	189	297	301	205	205	190	212	178	189	208	227	163	217	162	197		50	38
344	Ar_RU	202	202	189	189	246	299	205	205	187	190	189	189	208	208	163	217	162	197		26	41
345	Ar_RU	202	202	189	189	301	301	205	205	187	190	189	250	208	208	163	217	162	197		91	59
346	Ar_RU	202	208	189	189	246	297	205	205	187	190	189	189	208	227	163	217	162	162		72	98
347	Ar_RU	196	196	189	193	246	297	205	205	190	205	189	189	195	227	163	217	162	162		39	23
348	Ar_RU	202	202	189	189	246	299	205	205	190	205	189	189	195	227	163	217	162	194		71	83
349	Ar_RU	202	202	189	189	297	299	205	205	190	205	189	189	211	227	163	217	162	162		33	66
350	Ar_RU	202	208	189	189	297	299	205	205	187	190	189	189	205	208	163	217	162	162		83	73
351	Ar_RU	202	208	189	189	297	301	205	205	190	215	189	189	208	208	163	217	162	197		10	21
352	Ar_RU	202	202	189	189	299	301	205	205	187	190	189	189	208	208	163	217	162	197		89	67
353	Ar_RU	182	182	189	189	297	299	205	205	187	190	189	189	195	195	163	217	162	194		62	65
354	Ar_RU	182	182	197	197	299	299	205	205	187	190	189	189	208	227	163	217	162	162		50	35
355	Ar_RU	202	208	189	189	299	299	205	205	190	205	189	189	208	227	163	217	162	197		82	70
356	Ag_FO	202	208	193	207	297	297	205	211	209	209	189	253	208	208	179	201	188	191		54	64
357	Ag_FO	202	202	191	226	297	297	211	211	182	209	241	250	208	208	179	201	188	188		13	56
358	Ag_FO	202	202	207	223	297	297	205	211	209	209	189	226	208	208	179	201	180	188		63	15
359	Ag_FO	202	202	189	191	297	297	211	211	200	209	232	253	208	208	179	179	180	188		1	35
360	Ag_FO	202	202	207	217	297	297	205	211	209	215	250	253	208	208	201	201	188	191		69	66
361	Ag_FO	202	202	191	191	297	297	211	211	206	215	232	253	208	208	179	179	162	191		43	65
362	Ag_FO	202	202	191	193	297	299	205	211	209	209	189	253	208	208	179	201	191	191		37	70
363	Ag_FO	202	208	191	217	297	297	205	211	200	200	250	253	208	208	179	179	188	188		38	2
364	Ag_FO	202	202	191	217	297	297	205	211	200	215	250	250	208	208	179	179	162	191		61	94
365	Ag_FO	202	202	189	191	297	297	211	211	200	209	250	253	208	208	179	201	180	191		36	43
366	Ag_CI	196	202	191	199	297	297	211	211	212	215	247	256	208	208	179	179	180	188		11	81
367	Ag_CI	196	202	191	199	297	297	205	211	212	215	247	256	208	208	179	179	180	188		88	84
368	Ag_CI	196	202	191	199	297	297	205	211	212	215	247	256	208	208	179	179	180	188		82	91
369	Ag_CI	196	202	191	199	297	297	205	211	212	215	189	247	208	208	179	179	180	188		99	64
370	Ag_CI	206	208	193	195	282	286	205	211	212	215	247	256	208	208	179	179	180	188		49	56
371	Ag_CI	202	202	191	191	297	297	211	211	209	215	250	261	208	208	179	205	180	188		73	19
372	Ag_CI	202	202	191	191	297	297	211	211	206	215	229	250	208	208	179	205	162	180		9	27
373	Ag_CI	202	208	191	207	280	297	211	211	206	215	250	250	208	208	179	179	180	185		67	29
374	Ag_CI	202	208	191	207	280	297	211	211	206	215	250	250	208	208	179	179	180	185		40	26
375	Ag_CI	202	202	191	191	297	297	205	211	209	215	250	261	208	208	179	205	180	188		38	71
376	Ag_CI	202	202	191	191	297	297	205	211	209	215	250	261	208	208	179	205	180	188		44	95
377	Ag_CI	202	208	191	191	297	297	205	211	187	206	189	250	208	211	179	205	180	194		97	64
378	Ag_CI	202	208	191	207	280	297	205	211	206	215	250	250	208	208	179	179	180	185		100	48
379	Ag_CI	202	202	191	191	297	297	205	211	209	215	250	261	208	208	179	179	180	188		54	26
380	Ag_CI	202	202	191	197	297	297	211	211	206	215	250	250	208	208	179	205	185	188		14	16
381	Ag_CI	202	202	191	191	297	297	211	211	209	215	250	261	208	208	179	205	180	188		72	19
382	Ag_CI	202	208	191	207	280	293	202	211	206	215	250	250	208	208	179	179	180	185		68	2
383	Ag_CI	202	206	193	195	301	301	211	211	209	215	250	261	211	211	182	203	182	194		16	99
384	Ag_CI	202	202	207	223	297	297	211	211	209	215	250	250	208	208	179	205	162	180		70	32
385	Ag_CI	202	202	197	197	297	297	205	211	215	215	250	258	208	208	179	205	162	185		2	69
386	Ar_SE	206	206	193	193	297	299	205	211	200	212	201	258	208	208	232	232	165	165		7	97
387	Ar_SE	206	206	193	203	297	299	205	211	200	200	226	256	208	208	257	277	165	180		46	26
388	Ar_SE	206	206	193	193	293	297	205	211	200	212	201	258	208	208	232	232	165	165		91	13
389	Ar_SE	206	206	193	193	297	297	205	211	200	200	201	226	208	208	207	257	180	180		18	14
390	Ar_SE	199	199	193	193	297	297	205	211	200	200	201	201	208	208	232	232	165	180		9	63
391	Ar_SE	206	206	193	193	297	299	205	211	200	212	201	258	208	208	232	232	165	165		88	71
392	Ar_SE	206	206	193	193	297	297	211	211	200	200	201	226	208	208	207	257	180	180		77	53
393	Ar_SE	199	199	193	193	297	297	205	211	200	200	201	201	208	208	232	232	165	180		79	81
394	Ar_SE	199	206	193	203	297	297	205	211	200	212	189	226	208	208	232	232	165	165		86	58
395	Ar_SE	206	206	193	203	297	299	205	211	187	200	189	226	208	208	257	277	165	180		14	22
396	Ag_ER	202	202	193	207	297	297	205	211	209	209	250	250	208	208	179	179	188	191		55	72
397	Ag_ER	202	202	193	207	297	297	205	211	209	209	250	250	208	208	179	179	188	191		68	19
398	Ag_ER	202	202	207	207	297	299	205	211	209	215	250	253	208	208	179	201	188	191		79	62
399	Ag_ER	202	202	193	193	297	297	205	211	209	215	232	250	208	208	179	201	191	191		19	91
400	Ag_ER	202	202	193	207	297	297	205	211	206	209	250	250	208	208	179	179	180	188		78	13
401	Ag_ER	202	202	189	207	297	299	205	211	209	215	250	250	208	208	179	201	188	188		94	3
402	Ag_ER	202	202	191	207	297	297	205	211	206	215	250	250	208	208	179	179	188	197		52	82
403	Ag_ER	202	202	193	195	297	297	205	211	206	218	250	253	208	208	179	179	188	188		23	16
404	Ag_ER	202	202	193	207	297	297	205	211	206	209	250	250	208	208	179	179	180	188		23	46
405	Ag_ER	202	208	193	207	297	297	205	211	206	206	250	250	208	208	179	179	180	188		89	35
406	Ar_YO	218	218	205	209	305	305	208	208	187	187	229	229	208	208	203	203	188	188		94	51
407	Ar_YO	218	218	205	205	305	305	205	214	170	187	232	232	208	208	203	217	188	188		74	61
408	Ar_YO	221	221	199	199	305	305	205	220	190	190	235	235	205	205	175	197	176	200		91	64
409	Ar_YO	221	221	199	199	305	305	205	220	190	190	235	235	208	208	203	203	188	188		13	40
410	Ar_YO	202	218	185	201	305	305	208	208	170	170	192	229	208	208	203	203	188	188		20	24
411	Ar_YO	218	218	185	201	305	305	208	208	170	170	192	229	208	208	203	203	188	188		41	13
412	Ar_YO	221	221	199	199	305	305	199	205	190	190	235	235	208	208	203	203	188	188		10	88
413	Ar_YO	221	221	199	199	305	305	199	205	190	190	235	235	208	208	203	203	188	188		47	67
414	Ar_YO	218	218	209	209	305	305	205	208	170	196	229	229	208	208	203	203	188	188		69	84
415	Ar_YO	218	218	205	209	305	305	208	214	170	196	229	232	208	208	203	203	188	188		20	85
416	Ar_YO	218	218	203	209	305	305	208	208	196	200	229	229	208	208	203	203	188	188		31	60
417	Ag_SN	202	202	193	207	297	299	211	211	200	215	250	253	208	208	179	179	188	188		1	93
418	Ag_SN	202	202	193	207	297	297	205	211	209	215	250	250	208	208	179	179	188	188		6	37
419	Ag_SN	202	202	191	217	297	297	205	211	209	215	226	253	208	208	179	201	185	188		32	15
420	Ag_SN	202	202	193	207	297	299	205	211	200	215	253	253	208	208	179	201	188	188		31	51
421	Ag_SN	202	206	191	207	299	299	205	211	200	215	253	253	208	211	179	182	188	191		7	18
422	Ag_SN	202	202	191	207	297	297	205	205	190	209	189	250	208	208	179	179	188	191		20	14
423	Ag_SN	202	202	191	207	297	297	205	211	209	215	250	250	208	208	179	179	180	188		22	66
424	Ag_SN	202	202	193	207	297	297	205	211	209	215	250	250	208	208	179	179	188	188		13	54
425	Ar_IX	218	218	197	209	297	307	205	205	187	187	189	232	208	208	203	203	188	188		24	67
426	Ar_IX	214	214	205	205	305	305	205	205	187	187	192	192	208	208	203	203	188	188		26	73
427	Ar_IX	218	218	197	197	307	307	202	205	187	187	192	232	208	208	203	203	188	188		62	25
428	Ar_IX	218	221	197	209	305	305	205	208	187	190	232	244	208	208	203	203	188	188		3	89
429	Ar_IX	218	218	197	197	307	307	202	205	187	187	192	232	208	208	203	203	188	188		35	90
430	Ar_IX	221	221	209	209	233	307	202	202	187	196	232	232	208	208	203	203	188	188		63	94
431	Ar_IX	218	218	209	209	305	305	205	208	187	187	192	192	208	208	203	203	188	188		46	6
432	Ar_IX	218	218	201	201	305	305	205	205	187	187	192	229	208	208	203	203	188	188		53	99
433	Ar_IX	218	218	201	205	305	305	202	205	187	196	192	192	208	208	203	203	188	188		48	63
434	Ar_IX	218	218	201	205	305	305	202	205	187	196	192	192	205	208	203	203	188	188		96	85
435	Ar_IX	218	218	201	205	305	305	202	205	187	196	192	192	205	208	203	203	188	188		96	47
436	Ag_CO	202	202	207	207	297	297	205	211	200	206	250	253	208	208	179	201	180	180		40	54
437	Ag_CO	202	202	191	217	297	297	205	211	206	209	250	253	208	208	179	179	188	188		96	87
438	Ag_CO	202	202	193	207	297	297	205	211	200	200	250	253	208	208	179	201	191	191		13	77
439	Ag_CO	208	208	191	207	297	299	211	211	209	209	232	250	208	208	179	201	188	191		57	10
440	Ag_CO	208	208	191	207	299	299	205	211	209	209	232	250	208	208	179	201	188	191		67	48
441	Ag_CO	202	202	191	193	297	297	205	205	209	209	189	250	208	213	179	201	180	191		38	86
442	Ag_CO	202	202	207	217	297	297	211	211	200	206	247	250	208	208	179	201	188	191		30	28
443	Ag_CO	202	202	191	217	297	297	211	211	215	215	232	253	208	208	201	201	188	191		100	83
444	Ag_CO	202	202	207	207	297	297	205	211	206	209	204	250	208	208	179	201	191	191		59	100
445	Ag_CO	202	202	207	207	297	297	205	211	209	209	250	253	208	208	201	201	180	191		57	12
446	Ag_CO	202	202	189	217	297	299	205	211	182	209	250	253	208	208	179	179	180	188		86	17
447	Ag_CO	202	202	189	217	297	299	211	211	182	209	250	253	208	208	179	179	180	188		21	79
448	Ag_CO	202	202	189	217	297	299	205	211	182	209	250	253	208	208	179	179	180	188		70	54
449	Ag_CO	202	202	189	217	297	299	205	211	182	209	250	253	208	208	179	179	180	188		60	39
450	Ag_CO	202	202	191	191	280	297	211	211	209	215	250	253	208	208	179	179	188	188		46	53
451	Ag_CO	202	202	193	217	297	297	205	211	200	215	232	250	208	208	179	179	188	188		40	37
452	Ag_CO	202	202	191	191	280	297	205	211	209	215	250	253	208	208	179	179	188	188		75	79
453	Ag_CO	202	202	191	191	293	299	205	205	190	190	189	250	208	208	179	179	188	188		81	67
454	Ag_SO	196	196	191	197	297	297	205	211	209	212	247	250	208	208	179	179	182	182		98	67
455	Ag_SO	196	196	191	197	297	297	205	211	209	212	235	250	208	208	179	201	182	188		4	18
456	Ag_SO	202	202	191	191	297	297	205	205	200	209	244	250	208	208	179	179	180	191		78	70
457	Ag_SO	202	202	189	191	297	297	205	211	209	209	226	250	208	208	179	179	188	191		79	24
458	Ag_SO	202	202	193	205	257	297	205	205	190	209	189	204	208	208	179	179	180	191		57	14
459	Ag_SO	196	196	191	197	297	297	205	211	209	212	247	250	208	208	179	179	182	182		82	12
460	Ag_SO	196	196	191	197	297	297	205	211	209	212	247	250	208	208	179	179	182	182		4	45
461	Ag_SO	208	208	189	207	297	299	205	205	209	209	232	250	208	208	179	179	188	191		37	57
462	Ag_SO	196	196	191	197	297	297	205	211	209	212	247	250	208	208	179	179	182	182		63	78
463	Ag_SO	202	202	189	228	297	297	205	211	209	215	232	250	208	208	179	179	191	191		71	30
464	Ag_SO	202	202	193	193	297	297	202	211	182	200	250	250	208	208	179	201	188	188		6	50
465	Ag_SO	196	196	191	197	297	297	205	211	209	212	247	250	208	208	179	179	182	182		62	44
466	Ag_SO	196	199	199	203	297	297	205	211	212	215	247	261	208	208	179	179	180	188		81	65
467	Ag_SO	196	199	199	203	297	297	205	205	212	215	247	261	208	208	179	179	180	188		91	10
468	Ag_SO	196	199	199	203	297	297	205	211	212	215	247	261	208	208	179	179	180	188		61	52
469	Ag_SO	196	199	199	203	297	297	205	211	212	215	247	261	208	208	179	179	180	188		88	84
470	Ag_SO	196	199	199	203	297	297	205	211	212	215	247	261	208	208	179	179	180	188		99	6
471	Ag_SO	196	199	199	203	297	297	205	211	212	215	247	261	208	208	179	179	180	188		87	17
472	Ag_SO	196	199	199	203	297	297	205	211	212	215	247	261	208	208	179	179	180	188		71	46
473	Ag_SO	196	199	199	203	297	297	205	211	212	215	247	261	208	208	179	179	180	188		73	3
474	Ag_CA	196	199	199	203	297	297	205	211	212	215	247	261	208	208	179	179	180	188		32	58
475	Ag_CA	196	199	199	203	297	297	205	211	212	215	247	261	208	208	179	179	180	188		32	36
476	Ag_CA	196	199	199	203	297	297	205	211	212	215	247	261	208	208	179	179	180	188		62	51
477	Ag_CA	196	199	199	203	297	297	205	211	212	215	247	261	208	208	179	179	180	188		1	52
478	Ag_CA	196	199	199	203	297	297	205	211	212	215	247	261	208	208	179	179	180	188		20	3
479	Ag_CA	196	199	199	203	297	297	205	211	212	215	247	261	208	208	179	179	180	188		19	82
480	Ag_CA	196	199	199	203	297	297	205	211	212	215	247	261	208	208	179	179	180	188		87	11
481	Ag_CA	196	199	199	203	297	297	211	211	212	215	247	261	208	208	179	179	180	188		79	5
482	Ag_CA	196	199	199	203	297	297	205	211	212	215	247	261	208	208	179	179	180	188		26	46
483	Ag_CA	196	199	199	203	297	297	205	211	212	215	247	261	208	208	179	179	180	188		71	92
484	Ag_CA	196	199	203	205	297	299	205	211	212	215	247	261	208	208	179	179	180	188		23	96
485	Ag_CA	196	199	199	203	297	297	205	211	212	215	247	261	208	208	179	179	180	188		41	63
486	Ag_CA	208	208	197	205	297	297	205	211	209	212	247	261	208	208	179	179	182	188		41	21
487	Ag_CA	196	199	199	203	297	297	205	211	212	215	247	261	208	208	179	179	180	188		33	29
488	Ag_CA	196	199	199	203	297	297	205	211	212	215	189	247	208	208	179	179	180	188		71	100
489	Ag_CA	208	208	197	205	297	297	205	211	209	212	247	261	208	208	179	179	182	188		44	51
490	Ag_CA	208	208	197	205	297	297	205	211	209	212	247	261	208	208	179	179	188	188		79	83
491	Ag_CA	208	208	197	205	297	297	205	211	209	212	247	261	208	208	179	179	182	188		75	82
492	Ag_CA	196	199	199	203	297	297	205	211	212	215	247	261	208	208	179	179	180	188		59	41
493	Ag_CA	196	199	199	203	297	297	205	211	212	215	247	261	208	208	179	179	180	188		73	20
494	Ag_CA	208	208	197	205	297	297	205	211	209	212	247	261	208	208	179	179	182	188		80	15
495	Ag_CA	196	199	199	203	297	297	205	211	212	215	247	261	208	208	179	179	180	188		93	62
496	Ag_CA	196	199	199	203	297	297	205	211	212	215	247	261	208	208	179	179	180	188		38	64
497	Ag_CA	196	199	199	203	297	297	205	211	212	215	247	261	208	208	179	179	180	188		36	46
498	Ag_CA	196	199	199	203	297	297	205	211	212	215	247	261	208	208	179	179	180	188		7	22
499	Ag_CP	196	199	203	213	297	297	205	211	212	215	247	261	208	208	179	179	180	188		7	7
500	Ag_CP	196	199	199	203	297	297	205	205	212	215	247	261	208	208	179	179	180	188		86	39
501	Ag_CP	196	199	199	203	297	297	205	211	212	215	247	261	208	208	179	179	180	188		64	27
502	Ag_CP	196	199	199	203	297	297	205	211	212	215	189	261	208	208	179	179	180	188		50	37
503	Ag_CP	196	199	203	213	297	297	205	211	212	215	247	261	208	208	179	179	180	188		65	82
504	Ar_PE	206	206	219	228	277	277	202	223	203	221	181	229	208	208	219	219	209	209		4	58
505	Ar_PE	206	206	219	228	277	277	202	223	203	221	181	229	208	208	219	219	209	209		18	91
506	Ar_PE	206	206	219	228	277	277	223	223	221	221	181	181	208	208	219	223	209	209		24	15
507	Ar_PE	206	206	213	228	277	277	205	223	203	221	181	229	208	208	219	219	209	209		35	73
508	Ar_PE	206	206	219	228	277	277	205	223	221	221	181	181	208	208	219	223	209	209		19	42
509	Ar_PE	206	206	219	228	277	277	205	223	203	221	181	229	208	208	219	219	209	209		80	88
510	Ar_PE	206	206	213	228	277	277	205	223	203	221	181	229	208	208	219	219	209	209		69	40
511	Ar_PE	206	206	219	228	233	277	205	223	203	221	181	229	208	208	219	219	209	209		15	93
512	Ar_PE	206	206	219	228	277	277	205	223	203	221	181	229	208	208	219	219	209	209		83	34
513	Ar_PE	206	206	213	228	277	277	205	223	203	221	181	229	208	208	219	219	209	209		57	92
514	Ar_LE	206	214	213	228	277	277	205	205	187	203	189	189	208	208	163	217	162	185		48	17
515	Ar_LE	206	206	213	228	277	299	205	205	190	203	189	189	208	208	163	217	162	185		24	81
516	Ar_LE	206	214	213	228	277	277	205	205	187	203	189	189	205	205	163	217	162	185		74	3
517	Ar_LE	206	214	213	228	277	277	205	205	203	211	189	189	205	208	175	217	162	185		85	4
518	Ar_LE	206	214	213	228	277	277	205	205	206	206	189	189	201	205	163	217	162	185		51	78
519	Ar_LE	206	214	219	228	277	299	205	205	187	203	189	189	203	208	163	217	162	185		9	99
520	Ar_LE	206	214	213	228	277	299	205	211	187	215	189	189	208	208	205	217	162	185		93	45
521	Ar_LE	206	206	213	213	299	299	205	220	209	227	211	211	208	213	197	210	185	185		19	49
522	Ar_LE	206	206	213	228	277	299	205	205	218	218	189	230	203	208	163	201	162	185		92	79
523	Ar_LE	206	206	213	228	277	299	205	205	218	218	189	189	208	211	163	217	162	185		39	35
524	Ag_CL	202	208	191	191	297	297	205	211	215	215	226	277	208	208	205	205	185	191		67	77
525	Ag_CL	202	202	191	191	297	297	211	211	212	215	223	226	208	208	205	205	185	185		45	79
526	Ag_CL	202	202	191	191	297	297	205	211	215	215	226	226	208	208	205	205	185	185		12	3
527	Ag_CL	202	208	191	191	297	297	205	211	215	215	226	277	208	208	205	205	185	191		12	2
528	Ag_CL	202	202	191	191	297	297	205	211	215	215	226	226	208	208	205	205	185	185		48	44
529	Ag_CL	202	208	191	191	297	297	205	211	215	215	226	277	208	208	205	205	185	191		69	68
530	Ag_CL	202	208	191	191	297	297	205	211	215	215	226	277	208	208	205	205	185	191		74	56
531	Ag_CL	202	208	191	191	297	297	205	211	215	215	226	277	208	208	205	205	185	191		47	37
532	Ag_CL	202	202	191	191	297	297	211	211	215	215	226	226	208	208	205	205	185	185		13	15
533	Ag_CL	202	202	191	191	297	297	205	211	215	215	226	226	208	208	205	205	185	185		26	16
534	Ag_CT	202	208	191	195	297	297	205	211	215	215	238	250	208	208	179	179	180	185		68	69
535	Ag_CT	208	208	191	195	297	297	211	211	215	215	238	250	208	208	179	201	188	188		90	5
536	Ag_CT	208	208	191	195	297	297	211	211	215	215	238	250	208	208	179	201	188	188		65	85
537	Ag_CT	202	208	195	195	297	297	205	211	215	215	238	250	208	208	179	201	188	188		73	50
538	Ag_CT	208	208	191	195	297	297	205	211	215	215	238	250	208	208	179	201	188	188		8	100
539	Ag_CT	202	202	191	191	297	297	211	211	215	215	238	250	208	208	179	179	188	188		11	92
540	Ag_CT	202	208	195	195	297	297	205	211	215	215	238	250	208	208	179	201	188	188		29	72
541	Ag_CT	202	202	191	195	297	297	205	211	215	215	250	250	208	208	179	201	188	188		93	19
542	Ag_CT	202	208	195	195	297	297	211	211	215	215	238	250	208	208	179	201	188	188		34	29
543	Ag_CT	202	208	195	195	297	297	205	211	215	215	250	250	208	208	179	201	185	188		8	12
544	Ag_CJ	202	202	209	217	297	297	211	211	209	209	238	253	208	208	179	179	188	188		58	20
545	Ag_CJ	202	202	203	203	299	299	220	220	212	212	189	189	208	208	223	223	182	182		96	99
546	Ag_CJ	196	206	195	213	299	299	205	211	209	209	238	253	208	208	179	179	188	188		10	64
547	Ag_CJ	202	206	209	218	299	299	205	205	190	209	189	238	208	208	179	217	188	188		100	2
548	Ag_CJ	202	202	209	217	233	297	211	211	209	209	238	253	208	208	179	179	188	188		29	99
549	Ag_CJ	202	202	209	217	297	297	205	211	203	209	238	253	208	208	179	179	188	188		13	90
550	Ag_CJ	202	202	209	217	297	297	205	211	190	209	238	253	208	208	179	179	188	188		26	36
551	Ag_CJ	202	202	209	217	297	297	205	211	209	209	238	253	208	208	179	179	188	188		32	26
552	Ag_CJ	202	202	209	217	297	297	211	211	209	209	238	253	208	208	179	179	188	188		43	4
553	Ag_CJ	202	202	203	203	299	299	220	220	212	212	189	189	208	208	223	223	182	182		4	18
554	Ar_PH	202	202	203	203	299	299	205	220	212	212	189	189	208	208	223	223	182	182		97	2
555	Ar_PH	202	202	203	203	299	299	205	220	212	212	189	189	208	208	223	223	182	182		77	71
556	Ar_PH	202	202	203	203	299	299	205	205	190	212	189	189	208	208	223	223	182	182		29	52
557	Ar_PH	202	202	203	203	299	299	205	220	190	212	189	189	208	208	223	223	182	182		51	33
558	Ar_PH	202	202	203	203	299	299	205	205	190	212	189	189	208	208	223	223	182	182		60	43
559	Ar_PH	206	206	195	205	277	277	205	205	190	221	181	189	208	208	219	223	209	209		28	50
560	Ar_PH	206	206	205	205	277	277	205	223	221	221	181	229	208	208	219	219	209	209		37	88
561	Ar_VE	199	202	195	195	301	301	205	205	187	190	189	189	208	208	163	179	162	188		37	88
562	Ar_VE	208	208	193	193	246	297	205	205	187	190	189	189	227	227	163	217	162	162		37	88
563	Ar_VE	199	202	193	201	293	299	205	205	187	190	189	189	208	208	163	217	162	206		37	88
564	Ar_VE	196	208	191	197	297	299	205	205	187	190	189	189	227	227	163	217	162	162		37	88
565	Ar_VE	202	208	193	193	297	297	205	205	187	190	189	189	227	227	163	217	162	188		37	88
566	Ar_VE	202	202	193	201	297	301	205	205	187	190	189	189	227	227	163	217	162	180		37	88
567	Ar_VE	199	202	191	197	297	299	205	205	187	190	189	189	208	208	163	217	162	162		37	88
568	Ar_VE	196	199	193	199	246	297	205	205	187	190	189	189	208	227	163	217	162	162		37	88
569	Ar_VE	196	199	193	199	246	277	205	205	187	190	189	189	208	208	163	179	162	188		37	88
570	Ar_VE	196	208	193	193	246	297	205	205	187	190	189	189	208	208	163	217	162	162		37	88
571	Ar_RH	206	206	193	203	297	299	205	208	177	221	189	189	205	205	230	232	182	182		5	9
572	Ar_RH	206	211	199	203	297	299	205	205	177	187	189	189	205	205	230	232	182	230		5	9
573	Ar_RH	206	211	201	207	297	297	205	208	177	221	189	189	205	205	217	217	182	182		5	9
574	Ar_RH	206	211	199	203	297	297	205	208	187	221	169	189	205	205	217	217	182	191		5	9
575	Ar_RH	202	202	203	203	297	297	205	208	177	221	169	189	205	208	217	217	182	194		5	9
576	Ar_RH	206	211	203	203	297	297	205	208	187	221	169	189	205	208	217	217	182	191		5	9
577	Ar_RH	206	211	201	205	293	297	205	208	187	190	169	189	208	208	217	217	182	182		5	9
578	Ar_RH	211	211	203	203	293	297	208	208	224	224	189	189	208	208	217	217	180	182		5	9
