# Supplementary material for: Complex evolution in Aphis gossypii group (Hemiptera: Aphididae), evidence of primary host shift and hybridization between sympatric species
Source: PLoS One. 2021 Feb 4;16(2):e0245604. doi: 10.1371/journal.pone.0245604 (PMC7861460; doi:10.1371/journal.pone.0245604)
Supplement: S1 File — (ZIP) [file pone.0245604.s009.zip › ★Aphis spp. 578 individuals GENEPOP GENECLASS2 INPUT FILE.txt]

Title line:"3gp"
AGL1-20
AGL1-11
AGL1-21
AGL2-6
AGL1-15
AGL1-16
AGL1-17
AGL1-10
AGL1-22
POP
Ag_RH , 208211 	191205 	297297 	208211	209224	235250	205208 	179219 	182194 
Ag_RH , 202202 	189191 	233297 	205211	206209	226250	208208 	201201 	180188 
Ag_RH , 202214 	207213 	297297 	205211	182209	253253	208208 	179201 	188191 
Ag_RH , 202202 	197207 	297297 	211214	209212	250264	208208 	179203 	180191 
Ag_RH , 206208 	199199 	297301 	205211	212221	238262	205208 	205219 	180182 
Ag_RH , 202208 	191193 	297297 	211211	209221	250253	208208 	179201 	188188 
Ag_RH , 202202 	191205 	297297 	211211	200215	226253	208208 	179205 	180185 
Ag_RH , 208211 	201207 	293297 	208211	209227	201250	205208 	215217 	191206 
Ag_RH , 202208 	217218 	297297 	205205	209215	253256	208208 	179201 	180188 
Ag_RH , 202211 	191205 	297297 	205211	182221	187226	205208 	201217 	182191 
Ag_RH , 202206 	193199 	297299 	208211	200224	241250	205208 	179217 	182188 
Ag_RH , 202206 	199207 	293297 	205211	209230	238250	205208 	179217 	188191 
Ag_RH , 202211 	203223 	297297 	208211	209224	253256	205208 	201219 	180188 
Ag_RH , 202211 	201207 	297297 	205211	182221	235250	205208 	201219 	182188 
Ag_RH , 202211 	191228 	297297 	205205	187190	189189	205208 	181207 	182188 
Ag_RH , 202211 	201207 	297297 	211211	182221	235250	205208 	201219 	182188 
Ag_RH , 208211 	189201 	293297 	205211	209224	232256	205208 	179219 	180191 
Ag_RH , 208208 	191201 	297297 	202211	206209	247250	208208 	179201 	188191 
Ag_RH , 202202 	189191 	233297 	202211	206209	226250	208208 	179179 	180191 
Ag_RH , 202214 	195214 	297297 	202211	209215	250253	208208 	179197 	162188 
POP
Ar_CO , 206211 	199207 	293297 	205211	221221	223256	205205 	215219 	191209 
Ar_CO , 202211 	199201 	293297 	202211	221221	235238	205205 	219219 	182182 
Ar_CO , 206211 	203205 	291297 	205211	221221	238250	205205 	219219 	182182 
Ar_CO , 211211 	199203 	297297 	211211	221221	235235	205205 	217217 	182182 
Ar_CO , 206211 	199203 	293297 	208211	221221	226238	205205 	219219 	182182 
Ar_CO , 206211 	203205 	291297 	211211	221221	238250	205205 	219219 	182182 
Ar_CO , 211211 	201205 	293297 	208211	212221	235238	205205 	217217 	182206 
Ar_CO , 206211 	203205 	293297 	211211	221224	226235	205205 	201215 	182212 
Ar_CO , 211211 	199205 	297297 	208214	221221	235247	205205 	219219 	182209 
Ar_CO , 211211 	203205 	293297 	205208	224224	235238	205205 	219219 	182185 
Ar_CO , 206211 	203207 	297297 	205211	221221	235256	205205 	217232 	182182 
Ar_CO , 206211 	203207 	299299 	205211	190221	235256	205205 	217232 	182182 
Ar_CO , 206211 	203205 	299299 	205208	224226	235256	205205 	217217 	182191 
Ar_CO , 206211 	199203 	297297 	205208	212221	226241	205205 	219219 	182182 
Ar_CO , 206206 	201203 	293293 	205211	221221	235256	205205 	217217 	182182 
Ar_CO , 206211 	203205 	291297 	205208	221224	201247	205205 	217223 	182209 
Ar_CO , 211211 	199203 	297297 	205214	221221	235235	205205 	217217 	182209 
Ar_CO , 206211 	203205 	293297 	205211	221224	226235	205205 	201230 	182182 
Ar_CO , 206211 	199203 	297297 	205208	221224	235238	205205 	215219 	182182 
Ar_CO , 206206 	199203 	293297 	205208	221224	232256	205205 	217232 	182209 
Ar_CO , 206206 	193203 	246297 	205205	187190	189189	205205 	163217 	182182 
Ar_CO , 208211 	189201 	277293 	205205	187190	189189	205205 	163217 	182182 
Ar_CO , 206206 	199205 	277293 	205205	182200	189189	205205 	219219 	182182 
Ar_CO , 206211 	199205 	246297 	202205	187187	189238	205205 	219219 	182182 
Ar_CO , 206206 	191201 	246297 	205205	187190	189189	205208 	163217 	182182 
Ar_CO , 211211 	201205 	277297 	205205	187190	189189	205205 	217217 	182182 
Ar_CO , 211211 	203205 	277297 	205205	187190	189189	205205 	186219 	182200 
Ar_CO , 206211 	203205 	291297 	205205	190212	189232	205205 	217217 	182182 
Ar_CO , 211211 	203205 	297297 	205205	187190	189189	205205 	217219 	200200 
Ar_CO , 211211 	203205 	277297 	205205	187190	189189	205205 	163217 	182200 
POP
Ag_IL , 199202 	191191 	297299 	202213	200209	247253	208208 	179179 	188188 
Ag_IL , 199202 	191191 	297299 	202213	200209	247253	208208 	179179 	188188 
Ag_IL , 199202 	191191 	297299 	202213	200209	247253	208208 	179179 	188188 
Ag_IL , 199202 	191191 	297299 	205205	200209	189247	208208 	179179 	188188 
Ag_IL , 199202 	191191 	297299 	205205	200209	189247	208208 	179179 	188188 
Ag_IL , 199202 	191191 	297299 	205208	200209	247253	208208 	179179 	188188 
Ag_IL , 199202 	191191 	297299 	205205	200209	189247	208208 	179179 	188188 
Ag_IL , 199202 	191191 	297299 	205205	200209	247253	208208 	179179 	188188 
Ag_IL , 199202 	191191 	297299 	205208	200209	247253	208208 	179179 	188188 
Ag_IL , 196202 	191197 	297297 	202213	209209	250250	208208 	179179 	182182 
POP
Ag_CE , 202202 	191191 	297297 	202211	215215	226229	208208 	179205 	185185 
Ag_CE , 202202 	191191 	297297 	205211	212215	226280	208208 	201205 	185194 
Ag_CE , 202208 	191193 	297297 	205205	209215	189220	208208 	179201 	185188 
Ag_CE , 208208 	191195 	297297 	205211	215215	220238	208208 	179205 	185185 
Ag_CE , 202208 	191193 	297297 	211211	209215	220275	208208 	179201 	185188 
Ag_CE , 202208 	191193 	297297 	205211	209215	220275	208208 	179201 	185188 
Ag_CE , 202202 	191195 	297297 	205211	209215	189226	208208 	201205 	185185 
Ag_CE , 202202 	191213 	297297 	205211	209215	226280	208208 	205205 	185185 
Ag_CE , 202202 	191213 	297297 	205205	190215	189226	208208 	205205 	185185 
Ag_CE , 202202 	191213 	297297 	205211	209215	226280	208208 	205205 	185185 
Ag_CE , 202202 	191191 	297299 	205211	209209	226250	208208 	179201 	176185 
Ag_CE , 202208 	191191 	297297 	205211	209215	226278	208208 	179197 	185188 
Ag_CE , 202202 	195217 	297297 	205205	190200	189226	208208 	179205 	185191 
Ag_CE , 202208 	191217 	297297 	205211	209215	250267	208208 	179201 	188194 
Ag_CE , 202202 	191193 	297297 	205205	200215	226250	208208 	179201 	188188 
Ag_CE , 202202 	191191 	297297 	205211	215215	226283	208208 	179201 	180185 
Ag_CE , 202202 	191191 	297297 	205205	190215	189226	208208 	179201 	180185 
Ag_CE , 202202 	191191 	297297 	205211	190215	189226	208208 	179201 	180185 
Ag_CE , 202202 	191191 	297297 	205211	215215	283283	208208 	179201 	180185 
Ag_CE , 202202 	191195 	280297 	205211	215215	226226	208208 	205205 	185191 
POP
Ag_EU , 202208 	189207 	297297 	205211	209212	250250	208208 	179179 	188188 
Ag_EU , 202208 	189207 	297297 	205205	187190	189250	208213 	179179 	188188 
Ag_EU , 202202 	191207 	297297 	205211	206206	250253	208208 	179179 	191191 
Ag_EU , 202202 	191207 	297297 	205211	187206	250253	208208 	179179 	191191 
Ag_EU , 202208 	189207 	297299 	205205	187190	189189	208208 	179179 	188200 
Ag_EU , 202202 	191195 	297297 	205211	212215	247253	208208 	179205 	185191 
Ag_EU , 202206 	191207 	297297 	205211	182215	226253	208208 	179205 	185185 
Ag_EU , 202202 	191195 	297297 	205211	206215	226250	208208 	179205 	185188 
Ag_EU , 202208 	191191 	297297 	205211	182215	250273	208208 	179205 	188188 
Ag_EU , 202206 	191207 	297297 	205211	182215	226253	208208 	179205 	185185 
POP
Ag_EJ , 202208 	191191 	297297 	205211	200215	250253	208208 	179201 	188191 
Ag_EJ , 202202 	193207 	297299 	205205	187190	189253	208208 	179201 	188188 
Ag_EJ , 202202 	195207 	280297 	205211	200209	189250	208208 	179179 	191191 
Ag_EJ , 202202 	191195 	280297 	205205	200209	232250	208208 	179179 	191191 
Ag_EJ , 202202 	191193 	297297 	205211	190209	189250	208208 	179179 	188191 
Ag_EJ , 202208 	193207 	297297 	205211	209209	250253	208208 	179179 	188188 
Ag_EJ , 202202 	193207 	297299 	205205	190200	189253	208208 	179201 	188188 
Ag_EJ , 202202 	193193 	297297 	205211	200209	250253	208208 	179179 	188188 
Ag_EJ , 202202 	191207 	297297 	205211	209215	250250	208208 	179179 	188191 
Ag_EJ , 202202 	195207 	280297 	205205	187190	189232	208208 	179179 	191191 
Ag_EJ , 196202 	195213 	297297 	205205	187212	189153	208208 	179179 	185188 
Ag_EJ , 208208 	189193 	297297 	205211	209215	247250	208208 	179201 	176191 
Ag_EJ , 202208 	217217 	297301 	205211	200209	189250	208208 	179197 	180191 
Ag_EJ , 202202 	205207 	297297 	205211	182200	250253	208208 	179179 	188197 
Ag_EJ , 196202 	195213 	297297 	205211	212215	226253	208208 	179179 	185188 
Ag_EJ , 196202 	195213 	297297 	205211	212215	226253	208208 	179179 	185188 
Ag_EJ , 202208 	191191 	297301 	205211	209212	226250	208208 	179179 	185188 
Ag_EJ , 202208 	191191 	297301 	205211	209212	226250	208208 	179179 	185188 
Ag_EJ , 202208 	191193 	297301 	205211	209212	226250	208208 	179179 	185188 
Ag_EJ , 202208 	191191 	297301 	205211	209212	226250	208208 	179179 	185188 
POP
Ag_PU , 202202 	195207 	297299 	205211	200209	226250	208208 	179205 	185188 
Ag_PU , 196208 	191199 	297297 	202211	209212	235250	208208 	179179 	188188 
Ag_PU , 196208 	201205 	297297 	208211	209212	247250	208208 	179179 	188188 
Ag_PU , 196196 	191199 	297297 	205211	212212	247253	208208 	179201 	188188 
Ag_PU , 196196 	191199 	233297 	211211	212212	247253	208208 	179201 	188188 
Ag_PU , 202202 	195207 	297299 	205211	200209	226250	208208 	179205 	185188 
Ag_PU , 202202 	195207 	297299 	211211	200209	226250	208208 	179205 	185188 
Ag_PU , 202202 	191217 	297297 	205211	200209	250253	208208 	179201 	180188 
Ag_PU , 202202 	191207 	297297 	205211	182200	250250	208208 	179179 	180180 
Ag_PU , 202202 	191228 	297299 	205205	187190	189250	208208 	179182 	180180 
Ag_PU , 202202 	191218 	297297 	211211	200209	250253	208208 	179201 	180188 
Ag_PU , 202202 	191218 	297297 	205211	200209	250253	208208 	179201 	180188 
Ag_PU , 202202 	191218 	297297 	211211	200209	250253	208208 	179201 	180188 
Ag_PU , 202202 	191218 	297299 	211211	200209	250253	208208 	179201 	180188 
Ag_PU , 202208 	195226 	297297 	205211	209215	250253	208208 	179205 	185188 
Ag_PU , 202208 	195226 	297297 	211211	209215	238253	208208 	201205 	185188 
Ag_PU , 202208 	207207 	233297 	211211	209215	250250	208208 	179179 	188191 
Ag_PU , 196199 	193193 	233297 	211211	209212	247253	208211 	182182 	180180 
Ag_PU , 202208 	193228 	297297 	205205	209209	189253	208208 	179201 	180188 
Ag_PU , 202202 	223223 	297297 	205211	182206	189250	208208 	179201 	180188 
Ag_PU , 202202 	193207 	233297 	202211	182182	250250	208208 	179201 	180188 
Ag_PU , 202208 	191207 	297297 	205211	182215	250250	208208 	179201 	180188 
Ag_PU , 202202 	191193 	297299 	205211	182209	189250	208208 	201205 	185188 
Ag_PU , 202202 	207207 	233297 	202211	200200	253253	208208 	201205 	185188 
Ag_PU , 202202 	191191 	233297 	202211	209209	250250	208208 	179179 	188191 
Ag_PU , 202202 	207207 	233297 	202211	209209	250253	208208 	179207 	180180 
Ag_PU , 202202 	207207 	233297 	202211	209209	232250	208208 	179201 	191191 
POP
Ag_CU , 196196 	191199 	297297 	205211	212212	247253	208208 	179201 	188188 
Ag_CU , 196199 	191199 	233233 	205205	190212	189247	208208 	179201 	188188 
Ag_CU , 196196 	191199 	297297 	205205	190212	189247	208208 	179201 	188188 
Ag_CU , 196196 	191199 	297297 	205211	212212	247253	208208 	179201 	188188 
Ag_CU , 196196 	191199 	297297 	205205	190212	189247	208208 	179201 	188188 
Ag_CU , 196202 	191191 	297297 	205211	187212	253247	208208 	179179 	188188 
Ag_CU , 196202 	191191 	297297 	205211	187212	235247	208208 	179179 	188188 
Ag_CU , 196202 	191191 	233297 	205211	187212	235247	208208 	179179 	188188 
Ag_CU , 196196 	191199 	233297 	205211	190212	189247	208208 	179201 	188188 
Ag_CU , 196196 	191199 	233233 	205211	190212	247253	208208 	179201 	188188 
Ag_CU , 196196 	205213 	233297 	205211	190212	189235	208208 	179179 	188188 
Ag_CU , 196196 	199205 	233297 	205211	212212	247253	208208 	179179 	188188 
Ag_CU , 196196 	199213 	299299 	205211	212212	250253	208208 	179201 	188188 
Ag_CU , 196196 	199213 	297297 	205211	190212	189250	208208 	179201 	188188 
Ag_CU , 196202 	191191 	297297 	205211	187190	189235	208208 	179179 	188188 
Ag_CU , 196202 	191191 	233297 	205205	187190	189235	208208 	179179 	188188 
Ag_CU , 196202 	191191 	297297 	205211	187212	235247	208208 	179179 	188188 
Ag_CU , 196202 	191191 	299299 	205211	187212	235247	208208 	179179 	188188 
Ag_CU , 196202 	191191 	297297 	205211	187212	235247	208208 	179179 	188188 
Ag_CU , 196202 	191191 	246297 	205205	187190	189189	208213 	179184 	188191 
POP
Ag_CM , 202202 	189191 	297297 	205205	200209	189250	208216 	179179 	188191 
Ag_CM , 202202 	189191 	297297 	205205	187190	189250	208211 	179201 	191191 
Ag_CM , 202202 	189191 	297297 	205205	187190	187189	205211 	179182 	191191 
Ag_CM , 202202 	191191 	297297 	205211	209215	226229	208208 	179205 	185185 
Ag_CM , 196202 	191191 	297297 	205205	187190	189235	208208 	179179 	188188 
Ag_CM , 202202 	191193 	297297 	205205	187190	189253	208208 	179179 	180185 
Ag_CM , 202208 	189191 	297297 	205211	190209	189250	208208 	179205 	185188 
Ag_CM , 202208 	189191 	297297 	205211	209215	189250	208208 	179205 	185188 
Ag_CM , 202202 	191193 	297297 	205205	190190	189189	208208 	179179 	180191 
Ag_CM , 202202 	189195 	297297 	205211	187190	189229	208208 	179179 	185188 
Ag_CM , 196196 	213213 	297297 	205211	212212	247247	208208 	179179 	188188 
Ag_CM , 196196 	199205 	297297 	205211	212212	247253	208208 	179179 	188188 
Ag_CM , 196196 	199205 	297297 	205211	212212	247253	208208 	179179 	188188 
Ag_CM , 196202 	191191 	297297 	205211	187212	235247	208208 	179179 	188188 
Ag_CM , 196202 	191191 	297297 	205211	187212	235247	208208 	179179 	188188 
Ag_CM , 196202 	191191 	297297 	205211	187212	235247	208208 	179179 	188188 
Ag_CM , 196202 	191191 	297297 	205211	187212	235247	208208 	179179 	188188 
Ag_CM , 196202 	191191 	297297 	205211	187212	235247	208208 	179179 	188188 
Ag_CM , 196202 	191191 	297297 	205211	187212	235247	208208 	179179 	188188 
Ag_CM , 196202 	191191 	297297 	205211	187212	189235	208208 	179179 	188188 
Ag_CM , 196202 	191191 	297297 	205211	187190	189247	208208 	179179 	188188 
Ag_CM , 196202 	191191 	297297 	205211	187212	235247	208208 	179179 	188188 
Ag_CM , 196202 	191191 	297297 	205205	187190	189247	208208 	179179 	188188 
Ag_CM , 196202 	191191 	297297 	205211	187190	189235	208208 	179179 	188188 
Ag_CM , 196208 	191215 	297297 	205211	209212	247250	208208 	201201 	188188 
Ag_CM , 196196 	199213 	297297 	205205	187190	189189	208208 	179201 	188188 
Ag_CM , 196196 	191199 	297297 	205211	190212	235253	208208 	179201 	188188 
Ag_CM , 196202 	191191 	297297 	205211	187212	235247	208208 	179179 	188188 
Ag_CM , 196196 	199213 	299299 	205211	212212	247253	208208 	179201 	188188 
Ag_CM , 196196 	199213 	297297 	205205	187190	189250	205208 	179201 	188188 
POP
Ag_KA , 199202 	191195 	297297 	205205	187190	189258	208208 	179205 	180188 
Ag_KA , 199202 	191195 	297297 	205211	190209	189247	208208 	179205 	180188 
Ag_KA , 199202 	191195 	297297 	205211	190209	189247	208208 	179205 	180188 
Ag_KA , 199202 	191195 	297297 	202211	209215	247258	208208 	179205 	180188 
Ag_KA , 196202 	191191 	299299 	205205	187190	189247	208208 	179205 	180188 
Ag_KA , 196196 	191199 	297297 	205205	187190	189247	208208 	179205 	180188 
Ag_KA , 196196 	191199 	297297 	205211	209215	247258	208208 	179205 	180188 
Ag_KA , 196196 	191199 	297297 	205211	209215	247258	208208 	179205 	180188 
POP
Ag_EL , 196196 	205213 	297297 	205211	215215	226277	208208 	179205 	185191 
Ag_EL , 196202 	191191 	297297 	205205	187190	189189	208208 	179179 	188188 
Ag_EL , 196196 	199205 	297297 	205211	190215	189226	208208 	205205 	185185 
Ag_EL , 196196 	199213 	297297 	205211	190215	226277	208208 	205205 	185191 
Ag_EL , 196196 	199213 	297297 	205211	190215	226277	208208 	205205 	185191 
Ag_EL , 196202 	191191 	297297 	205211	190215	189226	208208 	205205 	185191 
Ag_EL , 196202 	191191 	297297 	205211	190215	226226	208208 	205205 	185185 
Ag_EL , 196202 	191191 	297297 	205211	190215	189226	208208 	205205 	185185 
Ag_EL , 196202 	191191 	297297 	205211	215215	226226	208208 	205205 	185185 
Ag_EL , 196202 	191191 	297297 	205211	209209	238253	208208 	179179 	188188 
POP
Ar_ST , 202202 	189191 	297297 	205205	187190	189189	208208 	163179 	162188 
Ar_ST , 202202 	189191 	297297 	205205	187190	189189	208208 	163179 	162188 
Ar_ST , 202202 	189191 	246297 	205205	187190	189189	208208 	163179 	162188 
Ar_ST , 202202 	191191 	299299 	205205	187190	189189	208208 	163179 	162180 
Ar_ST , 202202 	191191 	297297 	205205	187190	189189	208208 	179179 	188188 
Ar_ST , 202202 	191193 	297297 	205205	187190	189189	208208 	163179 	162188 
POP
Ag_HI , 202202 	191191 	297297 	205205	187190	189189	208208 	179179 	180194 
Ag_HI , 202202 	189191 	297297 	205205	187190	189226	208208 	179179 	188194 
Ag_HI , 202202 	191223 	297297 	205211	206215	189226	208208 	179201 	188188 
Ag_HI , 202202 	191191 	233297 	205205	187190	189189	208208 	179179 	188188 
Ag_HI , 202202 	191223 	233277 	205205	187190	189189	208208 	179205 	162180 
Ag_HI , 202202 	191217 	233297 	205205	187190	189250	208208 	179201 	180180 
Ag_HI , 196196 	199205 	297297 	205211	209215	250250	208208 	179179 	188188 
Ag_HI , 202202 	207217 	297297 	205211	209215	189253	208208 	179179 	180191 
Ag_HI , 202208 	191207 	246297 	205205	187190	189189	208208 	179179 	180188 
Ag_HI , 206211 	191207 	299299 	205205	212212	189253	208208 	182186 	185191 
Ag_HI , 202202 	207207 	233297 	205205	187190	189189	208211 	201205 	188188 
Ag_HI , 202202 	191191 	246297 	205205	187190	189189	208208 	201205 	188197 
Ag_HI , 202202 	191191 	297297 	205205	182190	189189	208208 	179179 	162188 
Ag_HI , 202202 	217217 	297297 	205205	187190	189250	208208 	179201 	180188 
Ag_HI , 202202 	217217 	233297 	205211	182209	189250	208208 	179201 	180188 
Ag_HI , 199202 	191197 	297297 	205205	190209	189232	208208 	179205 	188188 
Ag_HI , 202206 	193203 	299305 	205205	190209	189235	208208 	179179 	188188 
Ag_HI , 196199 	191191 	297297 	205205	190209	189189	208208 	179201 	182188 
Ag_HI , 196208 	191199 	233297 	205205	187190	189235	208208 	179179 	188188 
Ag_HI , 196208 	191199 	233297 	205205	190209	189235	208208 	179179 	188188 
Ag_HI , 196208 	191199 	246297 	205205	187190	189189	208208 	179179 	188188 
Ag_HI , 202202 	191193 	297297 	205205	187190	189250	208208 	179201 	191191 
Ag_HI , 199202 	191197 	246297 	205205	187190	189250	208208 	179205 	188188 
Ag_HI , 199202 	191197 	297297 	205208	209212	189232	208208 	179205 	188188 
Ag_HI , 206206 	197201 	301301 	205211	206209	253253	208208 	179203 	188188 
Ag_HI , 196196 	191199 	297297 	205211	190200	250253	208208 	179179 	188188 
Ag_HI , 196196 	199213 	297297 	205211	190209	189253	208208 	179179 	180191 
Ag_HI , 196202 	191191 	297297 	205205	190200	189250	208208 	179179 	191191 
Ag_HI , 202208 	191207 	297297 	205205	190209	189250	208208 	179179 	188191 
Ag_HI , 202208 	191207 	246297 	205205	190190	189189	208208 	163179 	185188 
Ag_HI , 202202 	189217 	297297 	205211	190209	189250	208208 	179179 	188191 
Ag_HI , 202202 	191207 	297297 	205211	209209	189250	208208 	179179 	188188 
Ag_HI , 202202 	193207 	297297 	205211	209215	189204	208208 	179179 	188188 
Ag_HI , 202202 	207207 	297297 	205211	190206	189250	208208 	179179 	188191 
Ag_HI , 202202 	191191 	233293 	205205	187190	189250	208208 	179201 	162191 
Ag_HI , 202202 	191207 	297297 	205205	187190	189250	208208 	179179 	188188 
Ag_HI , 202202 	189213 	297297 	205205	182190	189253	208208 	179201 	191191 
Ag_HI , 202202 	191215 	297297 	205205	182190	189253	208208 	179179 	188191 
Ag_HI , 202202 	189193 	246297 	205205	187190	189189	208208 	179201 	188188 
Ag_HI , 196196 	199213 	297297 	205211	206209	250253	208208 	179201 	188188 
Ag_HI , 202202 	217217 	297297 	205211	209215	250253	208208 	179179 	180191 
Ag_HI , 202202 	189191 	297297 	205205	190206	189250	208208 	179179 	176180 
Ag_HI , 196196 	199205 	297297 	205205	187190	189189	208208 	179179 	188188 
Ag_HI , 196202 	191191 	297297 	205205	187190	189189	208208 	163179 	180191 
Ag_HI , 199202 	191195 	297297 	205208	209215	189250	208208 	179179 	188197 
Ag_HI , 199202 	191195 	297297 	205211	190209	189250	208208 	179179 	162191 
Ag_HI , 199202 	191195 	297297 	205211	209215	189250	208208 	179179 	176191 
Ag_HI , 199202 	191195 	297297 	205211	209215	189250	208208 	179179 	176191 
Ag_HI , 196196 	213213 	297297 	205211	206206	250253	208208 	179201 	191191 
Ag_HI , 196202 	191191 	297297 	205211	200209	250250	208208 	179179 	188188 
Ag_HI , 196208 	191215 	297297 	205205	190209	189250	208208 	179179 	188191 
Ag_HI , 196202 	191191 	297297 	205205	190209	189232	208208 	179201 	188188 
Ag_HI , 196202 	191191 	297297 	205211	209209	189250	208208 	179179 	188191 
Ag_HI , 196202 	191191 	297297 	205211	182190	189250	208208 	179179 	180197 
Ag_HI , 196196 	199213 	297297 	205211	182200	189250	208208 	179201 	176188 
Ag_HI , 202208 	191191 	297299 	205205	190200	189247	208208 	179201 	188188 
Ag_HI , 202202 	191191 	297297 	205205	190215	189241	208208 	179201 	188191 
Ag_HI , 202202 	191191 	297299 	205205	190209	189250	208208 	179201 	180188 
Ag_HI , 202208 	191191 	297297 	205205	187190	189226	208208 	179205 	185191 
Ag_HI , 202208 	191191 	297297 	205211	209209	189250	208208 	179179 	180188 
POP
Ag_HR , 202208 	189191 	297297 	211214	209209	253256	208208 	201201 	188188 
Ag_HR , 196202 	191191 	297297 	205214	209209	253256	208208 	201201 	188188 
Ag_HR , 202208 	189191 	297297 	211214	209209	253256	208208 	201201 	188188 
Ag_HR , 202202 	191193 	297297 	205205	190209	189253	208208 	201201 	188188 
Ag_HR , 202202 	189195 	297297 	205211	209209	253256	208208 	201201 	188188 
Ag_HR , 196202 	191191 	233297 	205205	190209	253256	208208 	201201 	188188 
Ag_HR , 196202 	191191 	233297 	211214	209209	253256	208208 	201201 	188188 
Ag_HR , 196202 	191191 	297297 	205205	190209	189253	208208 	201201 	188188 
Ag_HR , 196202 	191191 	297297 	205205	190209	189253	208208 	201201 	188188 
Ag_HR , 196202 	191191 	297297 	205211	209209	253256	208208 	201201 	188188 
POP
Ar_LY , 208208 	193193 	246299 	205205	187190	189189	205208 	163163 	162162 
Ar_LY , 206208 	189207 	246297 	205205	187190	189189	208208 	163179 	162188 
Ar_LY , 208208 	193193 	246297 	205205	187190	189189	195227 	163217 	162194 
Ar_LY , 208208 	191191 	246297 	205205	187190	189189	195208 	163163 	162194 
Ar_LY , 202208 	193193 	246297 	205205	187190	189189	205227 	163217 	162180 
Ar_LY , 199199 	203213 	297297 	205205	187190	189189	208208 	179179 	180188 
Ar_LY , 208208 	203203 	246297 	205205	187190	189189	208208 	163179 	180188 
Ar_LY , 199199 	205228 	246297 	205205	187190	189189	227227 	163217 	162162 
Ar_LY , 208208 	193197 	246297 	205205	187190	189189	216227 	163217 	162162 
Ar_LY , 208208 	205205 	246299 	205205	187190	189189	208227 	163217 	162162 
POP
Ar_CB , 208208 	197197 	277297 	205205	187190	189189	195227 	163217 	162162 
Ar_CB , 208208 	197205 	246246 	205205	187190	189189	227227 	163217 	162162 
Ar_CB , 196199 	203213 	246297 	205205	187190	189189	208208 	163179 	180188 
Ar_CB , 208208 	203203 	246293 	205205	187190	189189	227227 	163179 	162180 
Ar_CB , 199208 	193205 	246297 	205205	187190	189189	195227 	163217 	162162 
Ar_CB , 206208 	193203 	246297 	205205	187190	189189	227227 	163217 	162162 
Ar_CB , 208208 	205205 	246297 	205205	187190	189189	227227 	163217 	162162 
Ar_CB , 196199 	205228 	246293 	205205	187190	189189	208208 	163179 	162180 
Ar_CB , 202208 	191191 	246297 	205205	187190	189189	208208 	163179 	162180 
Ar_CB , 202202 	197205 	246297 	205205	187190	189189	227227 	163163 	162188 
Ar_CB , 208208 	193205 	297299 	205205	187190	189189	227227 	163163 	162162 
Ar_CB , 202208 	191207 	246297 	205205	187190	189189	208208 	163179 	180188 
Ar_CB , 196208 	201224 	277299 	205205	187190	189189	195227 	163217 	162162 
Ar_CB , 199199 	197197 	246297 	205205	187190	189189	208208 	163217 	162188 
Ar_CB , 202214 	191191 	246299 	205205	187190	189189	195227 	163217 	162180 
Ar_CB , 199208 	191191 	246297 	205205	187190	189189	208208 	163179 	162180 
Ar_CB , 202208 	191191 	246297 	205205	187190	189189	208208 	163179 	162188 
Ar_CB , 202208 	193197 	293297 	205205	187190	189189	208208 	163217 	162180 
Ar_CB , 199202 	191191 	297297 	205205	187190	189189	208208 	163192 	162188 
Ar_CB , 208208 	193205 	246297 	205205	187190	189189	208227 	163217 	162162 
Ar_CB , 202208 	191191 	246297 	205205	187190	189189	208227 	163197 	162180 
Ar_CB , 199199 	191205 	246297 	205205	187190	189189	208208 	163197 	162180 
Ar_CB , 199208 	191191 	246293 	205205	187190	189189	208211 	163179 	162180 
Ar_CB , 199202 	191191 	246277 	205205	187190	189189	208208 	163217 	162180 
POP
Ar_RU , 202202 	189189 	301301 	205205	212212	178189	208208 	163197 	197197 
Ar_RU , 202202 	189189 	301301 	205208	212212	178178	208208 	175197 	197197 
Ar_RU , 202202 	189189 	301301 	205208	212212	178189	208208 	163197 	197197 
Ar_RU , 202202 	189189 	301301 	205208	212212	178178	208208 	175175 	197197 
Ar_RU , 202202 	189189 	233301 	205205	187190	178189	208208 	163175 	197197 
Ar_RU , 202202 	189189 	301301 	205208	212212	178178	208208 	197197 	197197 
Ar_RU , 202202 	189189 	301301 	205208	212212	178178	208208 	175197 	197197 
Ar_RU , 202202 	189189 	301301 	205208	190212	178189	208208 	163175 	197197 
Ar_RU , 202202 	189189 	301301 	205208	212212	178178	208208 	175197 	197197 
Ar_RU , 202202 	189189 	301301 	205208	212212	178178	208208 	175197 	197197 
Ar_RU , 202202 	189189 	301301 	208208	212212	178178	208208 	197217 	197197 
Ar_RU , 202202 	189189 	301301 	205208	212212	178178	208208 	197217 	197197 
Ar_RU , 202202 	189189 	301301 	205208	212212	178178	208208 	163197 	197197 
Ar_RU , 202202 	189189 	301301 	208208	212212	178178	208208 	197197 	197197 
Ar_RU , 202202 	189189 	301301 	205208	212212	178178	208208 	197217 	197197 
Ar_RU , 202202 	189189 	301301 	205208	212212	178178	208208 	197217 	197197 
Ar_RU , 202202 	189189 	301301 	208208	212212	178178	208213 	201215 	197200 
Ar_RU , 202202 	189189 	301301 	208208	212212	178178	208208 	197197 	197197 
Ar_RU , 202202 	189189 	301301 	208208	212212	178178	208208 	197197 	197197 
Ar_RU , 202202 	189189 	301301 	208208	212212	178178	208208 	197197 	197197 
Ar_RU , 202202 	189189 	301301 	205205	215215	182200	208208 	163217 	197197 
Ar_RU , 202202 	189189 	246299 	205205	190206	189189	208208 	163217 	162197 
Ar_RU , 202202 	189189 	301301 	205205	206215	178189	208208 	163217 	162197 
Ar_RU , 202202 	189189 	277301 	205205	215215	189189	208211 	163217 	162197 
Ar_RU , 202208 	189189 	299307 	205205	215215	182189	208213 	163217 	162197 
Ar_RU , 202206 	189189 	297305 	205205	215220	182185	216216 	163217 	162197 
Ar_RU , 202206 	189189 	246301 	205211	215218	182182	211213 	163217 	162197 
Ar_RU , 202208 	189189 	297301 	205205	190212	178189	208227 	163217 	162197 
Ar_RU , 202202 	189189 	246299 	205205	187190	189189	208208 	163217 	162197 
Ar_RU , 202202 	189189 	301301 	205205	187190	189250	208208 	163217 	162197 
Ar_RU , 202208 	189189 	246297 	205205	187190	189189	208227 	163217 	162162 
Ar_RU , 196196 	189193 	246297 	205205	190205	189189	195227 	163217 	162162 
Ar_RU , 202202 	189189 	246299 	205205	190205	189189	195227 	163217 	162194 
Ar_RU , 202202 	189189 	297299 	205205	190205	189189	211227 	163217 	162162 
Ar_RU , 202208 	189189 	297299 	205205	187190	189189	205208 	163217 	162162 
Ar_RU , 202208 	189189 	297301 	205205	190215	189189	208208 	163217 	162197 
Ar_RU , 202202 	189189 	299301 	205205	187190	189189	208208 	163217 	162197 
Ar_RU , 182182 	189189 	297299 	205205	187190	189189	195195 	163217 	162194 
Ar_RU , 182182 	197197 	299299 	205205	187190	189189	208227 	163217 	162162 
Ar_RU , 202208 	189189 	299299 	205205	190205	189189	208227 	163217 	162197 
POP
Ag_FO , 202208 	193207 	297297 	205211	209209	189253	208208 	179201 	188191 
Ag_FO , 202202 	191226 	297297 	211211	182209	241250	208208 	179201 	188188 
Ag_FO , 202202 	207223 	297297 	205211	209209	189226	208208 	179201 	180188 
Ag_FO , 202202 	189191 	297297 	211211	200209	232253	208208 	179179 	180188 
Ag_FO , 202202 	207217 	297297 	205211	209215	250253	208208 	201201 	188191 
Ag_FO , 202202 	191191 	297297 	211211	206215	232253	208208 	179179 	162191 
Ag_FO , 202202 	191193 	297299 	205211	209209	189253	208208 	179201 	191191 
Ag_FO , 202208 	191217 	297297 	205211	200200	250253	208208 	179179 	188188 
Ag_FO , 202202 	191217 	297297 	205211	200215	250250	208208 	179179 	162191 
Ag_FO , 202202 	189191 	297297 	211211	200209	250253	208208 	179201 	180191 
POP
Ag_CI , 196202 	191199 	297297 	211211	212215	247256	208208 	179179 	180188 
Ag_CI , 196202 	191199 	297297 	205211	212215	247256	208208 	179179 	180188 
Ag_CI , 196202 	191199 	297297 	205211	212215	247256	208208 	179179 	180188 
Ag_CI , 196202 	191199 	297297 	205211	212215	189247	208208 	179179 	180188 
Ag_CI , 206208 	193195 	282286 	205211	212215	247256	208208 	179179 	180188 
Ag_CI , 202202 	191191 	297297 	211211	209215	250261	208208 	179205 	180188 
Ag_CI , 202202 	191191 	297297 	211211	206215	229250	208208 	179205 	162180 
Ag_CI , 202208 	191207 	280297 	211211	206215	250250	208208 	179179 	180185 
Ag_CI , 202208 	191207 	280297 	211211	206215	250250	208208 	179179 	180185 
Ag_CI , 202202 	191191 	297297 	205211	209215	250261	208208 	179205 	180188 
Ag_CI , 202202 	191191 	297297 	205211	209215	250261	208208 	179205 	180188 
Ag_CI , 202208 	191191 	297297 	205211	187206	189250	208211 	179205 	180194 
Ag_CI , 202208 	191207 	280297 	205211	206215	250250	208208 	179179 	180185 
Ag_CI , 202202 	191191 	297297 	205211	209215	250261	208208 	179179 	180188 
Ag_CI , 202202 	191197 	297297 	211211	206215	250250	208208 	179205 	185188 
Ag_CI , 202202 	191191 	297297 	211211	209215	250261	208208 	179205 	180188 
Ag_CI , 202208 	191207 	280293 	202211	206215	250250	208208 	179179 	180185 
Ag_CI , 202206 	193195 	301301 	211211	209215	250261	211211 	182203 	182194 
Ag_CI , 202202 	207223 	297297 	211211	209215	250250	208208 	179205 	162180 
Ag_CI , 202202 	197197 	297297 	205211	215215	250258	208208 	179205 	162185 
POP
As_SE , 206206 	193193 	297299 	205211	200212	201258	208208 	232232 	165165 
As_SE , 206206 	193203 	297299 	205211	200200	226256	208208 	257277 	165180 
As_SE , 206206 	193193 	293297 	205211	200212	201258	208208 	232232 	165165 
As_SE , 206206 	193193 	297297 	205211	200200	201226	208208 	207257 	180180 
As_SE , 199199 	193193 	297297 	205211	200200	201201	208208 	232232 	165180 
As_SE , 206206 	193193 	297299 	205211	200212	201258	208208 	232232 	165165 
As_SE , 206206 	193193 	297297 	211211	200200	201226	208208 	207257 	180180 
As_SE , 199199 	193193 	297297 	205211	200200	201201	208208 	232232 	165180 
As_SE , 199206 	193203 	297297 	205211	200212	189226	208208 	232232 	165165 
As_SE , 206206 	193203 	297299 	205211	187200	189226	208208 	257277 	165180 
POP
Ag_ER , 202202 	193207 	297297 	205211	209209	250250	208208 	179179 	188191 
Ag_ER , 202202 	193207 	297297 	205211	209209	250250	208208 	179179 	188191 
Ag_ER , 202202 	207207 	297299 	205211	209215	250253	208208 	179201 	188191 
Ag_ER , 202202 	193193 	297297 	205211	209215	232250	208208 	179201 	191191 
Ag_ER , 202202 	193207 	297297 	205211	206209	250250	208208 	179179 	180188 
Ag_ER , 202202 	189207 	297299 	205211	209215	250250	208208 	179201 	188188 
Ag_ER , 202202 	191207 	297297 	205211	206215	250250	208208 	179179 	188197 
Ag_ER , 202202 	193195 	297297 	205211	206218	250253	208208 	179179 	188188 
Ag_ER , 202202 	193207 	297297 	205211	206209	250250	208208 	179179 	180188 
Ag_ER , 202208 	193207 	297297 	205211	206206	250250	208208 	179179 	180188 
POP
An_YO , 218218 	205209 	305305 	208208	187187	229229	208208 	203203 	188188 
An_YO , 218218 	205205 	305305 	205214	170187	232232	208208 	203217 	188188 
An_YO , 221221 	199199 	305305 	205220	190190	235235	205205 	175197 	176200 
An_YO , 221221 	199199 	305305 	205220	190190	235235	208208 	203203 	188188 
An_YO , 202218 	185201 	305305 	208208	170170	192229	208208 	203203 	188188 
An_YO , 218218 	185201 	305305 	208208	170170	192229	208208 	203203 	188188 
An_YO , 221221 	199199 	305305 	199205	190190	235235	208208 	203203 	188188 
An_YO , 221221 	199199 	305305 	199205	190190	235235	208208 	203203 	188188 
An_YO , 218218 	209209 	305305 	205208	170196	229229	208208 	203203 	188188 
An_YO , 218218 	205209 	305305 	208214	170196	229232	208208 	203203 	188188 
An_YO , 218218 	203209 	305305 	208208	196200	229229	208208 	203203 	188188 
POP
Ag_SN , 202202 	193207 	297299 	211211	200215	250253	208208 	179179 	188188 
Ag_SN , 202202 	193207 	297297 	205211	209215	250250	208208 	179179 	188188 
Ag_SN , 202202 	191217 	297297 	205211	209215	226253	208208 	179201 	185188 
Ag_SN , 202202 	193207 	297299 	205211	200215	253253	208208 	179201 	188188 
Ag_SN , 202206 	191207 	299299 	205211	200215	253253	208211 	179182 	188191 
Ag_SN , 202202 	191207 	297297 	205205	190209	189250	208208 	179179 	188191 
Ag_SN , 202202 	191207 	297297 	205211	209215	250250	208208 	179179 	180188 
Ag_SN , 202202 	193207 	297297 	205211	209215	250250	208208 	179179 	188188 
POP
An_IX , 218218 	197209 	297307 	205205	187187	189232	208208 	203203 	188188 
An_IX , 214214 	205205 	305305 	205205	187187	192192	208208 	203203 	188188 
An_IX , 218218 	197197 	307307 	202205	187187	192232	208208 	203203 	188188 
An_IX , 218221 	197209 	305305 	205208	187190	232244	208208 	203203 	188188 
An_IX , 218218 	197197 	307307 	202205	187187	192232	208208 	203203 	188188 
An_IX , 221221 	209209 	233307 	202202	187196	232232	208208 	203203 	188188 
An_IX , 218218 	209209 	305305 	205208	187187	192192	208208 	203203 	188188 
An_IX , 218218 	201201 	305305 	205205	187187	192229	208208 	203203 	188188 
An_IX , 218218 	201205 	305305 	202205	187196	192192	208208 	203203 	188188 
An_IX , 218218 	201205 	305305 	202205	187196	192192	205208 	203203 	188188 
An_IX , 218218 	201205 	305305 	202205	187196	192192	205208 	203203 	188188 
POP
Ag_CO , 202202 	207207 	297297 	205211	200206	250253	208208 	179201 	180180 
Ag_CO , 202202 	191217 	297297 	205211	206209	250253	208208 	179179 	188188 
Ag_CO , 202202 	193207 	297297 	205211	200200	250253	208208 	179201 	191191 
Ag_CO , 208208 	191207 	297299 	211211	209209	232250	208208 	179201 	188191 
Ag_CO , 208208 	191207 	299299 	205211	209209	232250	208208 	179201 	188191 
Ag_CO , 202202 	191193 	297297 	205205	209209	189250	208213 	179201 	180191 
Ag_CO , 202202 	207217 	297297 	211211	200206	247250	208208 	179201 	188191 
Ag_CO , 202202 	191217 	297297 	211211	215215	232253	208208 	201201 	188191 
Ag_CO , 202202 	207207 	297297 	205211	206209	204250	208208 	179201 	191191 
Ag_CO , 202202 	207207 	297297 	205211	209209	250253	208208 	201201 	180191 
Ag_CO , 202202 	189217 	297299 	205211	182209	250253	208208 	179179 	180188 
Ag_CO , 202202 	189217 	297299 	211211	182209	250253	208208 	179179 	180188 
Ag_CO , 202202 	189217 	297299 	205211	182209	250253	208208 	179179 	180188 
Ag_CO , 202202 	189217 	297299 	205211	182209	250253	208208 	179179 	180188 
Ag_CO , 202202 	191191 	280297 	211211	209215	250253	208208 	179179 	188188 
Ag_CO , 202202 	193217 	297297 	205211	200215	232250	208208 	179179 	188188 
Ag_CO , 202202 	191191 	280297 	205211	209215	250253	208208 	179179 	188188 
Ag_CO , 202202 	191191 	293299 	205205	190190	189250	208208 	179179 	188188 
POP
Ag_SO , 196196 	191197 	297297 	205211	209212	247250	208208 	179179 	182182 
Ag_SO , 196196 	191197 	297297 	205211	209212	235250	208208 	179201 	182188 
Ag_SO , 202202 	191191 	297297 	205205	200209	244250	208208 	179179 	180191 
Ag_SO , 202202 	189191 	297297 	205211	209209	226250	208208 	179179 	188191 
Ag_SO , 202202 	193205 	257297 	205205	190209	189204	208208 	179179 	180191 
Ag_SO , 196196 	191197 	297297 	205211	209212	247250	208208 	179179 	182182 
Ag_SO , 196196 	191197 	297297 	205211	209212	247250	208208 	179179 	182182 
Ag_SO , 208208 	189207 	297299 	205205	209209	232250	208208 	179179 	188191 
Ag_SO , 196196 	191197 	297297 	205211	209212	247250	208208 	179179 	182182 
Ag_SO , 202202 	189228 	297297 	205211	209215	232250	208208 	179179 	191191 
Ag_SO , 202202 	193193 	297297 	202211	182200	250250	208208 	179201 	188188 
Ag_SO , 196196 	191197 	297297 	205211	209212	247250	208208 	179179 	182182 
Ag_SO , 196199 	199203 	297297 	205211	212215	247261	208208 	179179 	180188 
Ag_SO , 196199 	199203 	297297 	205205	212215	247261	208208 	179179 	180188 
Ag_SO , 196199 	199203 	297297 	205211	212215	247261	208208 	179179 	180188 
Ag_SO , 196199 	199203 	297297 	205211	212215	247261	208208 	179179 	180188 
Ag_SO , 196199 	199203 	297297 	205211	212215	247261	208208 	179179 	180188 
Ag_SO , 196199 	199203 	297297 	205211	212215	247261	208208 	179179 	180188 
Ag_SO , 196199 	199203 	297297 	205211	212215	247261	208208 	179179 	180188 
Ag_SO , 196199 	199203 	297297 	205211	212215	247261	208208 	179179 	180188 
POP
Ag_CA , 196199 	199203 	297297 	205211	212215	247261	208208 	179179 	180188 
Ag_CA , 196199 	199203 	297297 	205211	212215	247261	208208 	179179 	180188 
Ag_CA , 196199 	199203 	297297 	205211	212215	247261	208208 	179179 	180188 
Ag_CA , 196199 	199203 	297297 	205211	212215	247261	208208 	179179 	180188 
Ag_CA , 196199 	199203 	297297 	205211	212215	247261	208208 	179179 	180188 
Ag_CA , 196199 	199203 	297297 	205211	212215	247261	208208 	179179 	180188 
Ag_CA , 196199 	199203 	297297 	205211	212215	247261	208208 	179179 	180188 
Ag_CA , 196199 	199203 	297297 	211211	212215	247261	208208 	179179 	180188 
Ag_CA , 196199 	199203 	297297 	205211	212215	247261	208208 	179179 	180188 
Ag_CA , 196199 	199203 	297297 	205211	212215	247261	208208 	179179 	180188 
Ag_CA , 196199 	203205 	297299 	205211	212215	247261	208208 	179179 	180188 
Ag_CA , 196199 	199203 	297297 	205211	212215	247261	208208 	179179 	180188 
Ag_CA , 208208 	197205 	297297 	205211	209212	247261	208208 	179179 	182188 
Ag_CA , 196199 	199203 	297297 	205211	212215	247261	208208 	179179 	180188 
Ag_CA , 196199 	199203 	297297 	205211	212215	189247	208208 	179179 	180188 
Ag_CA , 208208 	197205 	297297 	205211	209212	247261	208208 	179179 	182188 
Ag_CA , 208208 	197205 	297297 	205211	209212	247261	208208 	179179 	188188 
Ag_CA , 208208 	197205 	297297 	205211	209212	247261	208208 	179179 	182188 
Ag_CA , 196199 	199203 	297297 	205211	212215	247261	208208 	179179 	180188 
Ag_CA , 196199 	199203 	297297 	205211	212215	247261	208208 	179179 	180188 
Ag_CA , 208208 	197205 	297297 	205211	209212	247261	208208 	179179 	182188 
Ag_CA , 196199 	199203 	297297 	205211	212215	247261	208208 	179179 	180188 
Ag_CA , 196199 	199203 	297297 	205211	212215	247261	208208 	179179 	180188 
Ag_CA , 196199 	199203 	297297 	205211	212215	247261	208208 	179179 	180188 
Ag_CA , 196199 	199203 	297297 	205211	212215	247261	208208 	179179 	180188 
POP
Ag_CP , 196199 	203213 	297297 	205211	212215	247261	208208 	179179 	180188 
Ag_CP , 196199 	199203 	297297 	205205	212215	247261	208208 	179179 	180188 
Ag_CP , 196199 	199203 	297297 	205211	212215	247261	208208 	179179 	180188 
Ag_CP , 196199 	199203 	297297 	205211	212215	189261	208208 	179179 	180188 
Ag_CP , 196199 	203213 	297297 	205211	212215	247261	208208 	179179 	180188 
POP
Ae_PE , 206206 	219228 	277277 	202223	203221	181229	208208 	219219 	209209 
Ae_PE , 206206 	219228 	277277 	202223	203221	181229	208208 	219219 	209209 
Ae_PE , 206206 	219228 	277277 	223223	221221	181181	208208 	219223 	209209 
Ae_PE , 206206 	213228 	277277 	205223	203221	181229	208208 	219219 	209209 
Ae_PE , 206206 	219228 	277277 	205223	221221	181181	208208 	219223 	209209 
Ae_PE , 206206 	219228 	277277 	205223	203221	181229	208208 	219219 	209209 
Ae_PE , 206206 	213228 	277277 	205223	203221	181229	208208 	219219 	209209 
Ae_PE , 206206 	219228 	233277 	205223	203221	181229	208208 	219219 	209209 
Ae_PE , 206206 	219228 	277277 	205223	203221	181229	208208 	219219 	209209 
Ae_PE , 206206 	213228 	277277 	205223	203221	181229	208208 	219219 	209209 
POP
Ar_LE , 206214 	213228 	277277 	205205	187203	189189	208208 	163217 	162185 
Ar_LE , 206206 	213228 	277299 	205205	190203	189189	208208 	163217 	162185 
Ar_LE , 206214 	213228 	277277 	205205	187203	189189	205205 	163217 	162185 
Ar_LE , 206214 	213228 	277277 	205205	203211	189189	205208 	175217 	162185 
Ar_LE , 206214 	213228 	277277 	205205	206206	189189	201205 	163217 	162185 
Ar_LE , 206214 	219228 	277299 	205205	187203	189189	203208 	163217 	162185 
Ar_LE , 206214 	213228 	277299 	205211	187215	189189	208208 	205217 	162185 
Ar_LE , 206206 	213213 	299299 	205220	209227	211211	208213 	197210 	185185 
Ar_LE , 206206 	213228 	277299 	205205	218218	189230	203208 	163201 	162185 
Ar_LE , 206206 	213228 	277299 	205205	218218	189189	208211 	163217 	162185 
POP
Ag_CL , 202208 	191191 	297297 	205211	215215	226277	208208 	205205 	185191 
Ag_CL , 202202 	191191 	297297 	211211	212215	223226	208208 	205205 	185185 
Ag_CL , 202202 	191191 	297297 	205211	215215	226226	208208 	205205 	185185 
Ag_CL , 202208 	191191 	297297 	205211	215215	226277	208208 	205205 	185191 
Ag_CL , 202202 	191191 	297297 	205211	215215	226226	208208 	205205 	185185 
Ag_CL , 202208 	191191 	297297 	205211	215215	226277	208208 	205205 	185191 
Ag_CL , 202208 	191191 	297297 	205211	215215	226277	208208 	205205 	185191 
Ag_CL , 202208 	191191 	297297 	205211	215215	226277	208208 	205205 	185191 
Ag_CL , 202202 	191191 	297297 	211211	215215	226226	208208 	205205 	185185 
Ag_CL , 202202 	191191 	297297 	205211	215215	226226	208208 	205205 	185185 
POP
Ag_CT , 202208 	191195 	297297 	205211	215215	238250	208208 	179179 	180185 
Ag_CT , 208208 	191195 	297297 	211211	215215	238250	208208 	179201 	188188 
Ag_CT , 208208 	191195 	297297 	211211	215215	238250	208208 	179201 	188188 
Ag_CT , 202208 	195195 	297297 	205211	215215	238250	208208 	179201 	188188 
Ag_CT , 208208 	191195 	297297 	205211	215215	238250	208208 	179201 	188188 
Ag_CT , 202202 	191191 	297297 	211211	215215	238250	208208 	179179 	188188 
Ag_CT , 202208 	195195 	297297 	205211	215215	238250	208208 	179201 	188188 
Ag_CT , 202202 	191195 	297297 	205211	215215	250250	208208 	179201 	188188 
Ag_CT , 202208 	195195 	297297 	211211	215215	238250	208208 	179201 	188188 
Ag_CT , 202208 	195195 	297297 	205211	215215	250250	208208 	179201 	185188 
POP
Ag_CJ , 202202 	209217 	297297 	211211	209209	238253	208208 	179179 	188188 
Ag_CJ , 202202 	203203 	299299 	220220	212212	189189	208208 	223223 	182182 
Ag_CJ , 196206 	195213 	299299 	205211	209209	238253	208208 	179179 	188188 
Ag_CJ , 202206 	209218 	299299 	205205	190209	189238	208208 	179217 	188188 
Ag_CJ , 202202 	209217 	233297 	211211	209209	238253	208208 	179179 	188188 
Ag_CJ , 202202 	209217 	297297 	205211	203209	238253	208208 	179179 	188188 
Ag_CJ , 202202 	209217 	297297 	205211	190209	238253	208208 	179179 	188188 
Ag_CJ , 202202 	209217 	297297 	205211	209209	238253	208208 	179179 	188188 
Ag_CJ , 202202 	209217 	297297 	211211	209209	238253	208208 	179179 	188188 
Ag_CJ , 202202 	203203 	299299 	220220	212212	189189	208208 	223223 	182182 
POP
Ar_PH , 202202 	203203 	299299 	205220	212212	189189	208208 	223223 	182182 
Ar_PH , 202202 	203203 	299299 	205220	212212	189189	208208 	223223 	182182 
Ar_PH , 202202 	203203 	299299 	205205	190212	189189	208208 	223223 	182182 
Ar_PH , 202202 	203203 	299299 	205220	190212	189189	208208 	223223 	182182 
Ar_PH , 202202 	203203 	299299 	205205	190212	189189	208208 	223223 	182182 
Ar_PH , 206206 	195205 	277277 	205205	190221	181189	208208 	219223 	209209 
Ar_PH , 206206 	205205 	277277 	205223	221221	181229	208208 	219219 	209209 
POP
Ar_VE , 199202 	195195 	301301 	205205	187190	189189	208208 	163179 	162188 
Ar_VE , 208208 	193193 	246297 	205205	187190	189189	227227 	163217 	162162 
Ar_VE , 199202 	193201 	293299 	205205	187190	189189	208208 	163217 	162206 
Ar_VE , 196208 	191197 	297299 	205205	187190	189189	227227 	163217 	162162 
Ar_VE , 202208 	193193 	297297 	205205	187190	189189	227227 	163217 	162188 
Ar_VE , 202202 	193201 	297301 	205205	187190	189189	227227 	163217 	162180 
Ar_VE , 199202 	191197 	297299 	205205	187190	189189	208208 	163217 	162162 
Ar_VE , 196199 	193199 	246297 	205205	187190	189189	208227 	163217 	162162 
Ar_VE , 196199 	193199 	246277 	205205	187190	189189	208208 	163179 	162188 
Ar_VE , 196208 	193193 	246297 	205205	187190	189189	208208 	163217 	162162 
POP
Ar_RH , 206206 	193203	297299	205208	177221	189189	205205 	230232	182182
Ar_RH , 206211 	199203	297299	205205	177187	189189	205205 	230232	182230
Ar_RH , 206211 	201207	297297	205208	177221	189189	205205 	217217	182182
Ar_RH , 206211 	199203	297297	205208	187221	169189	205205 	217217	182191
Ar_RH , 202202 	203203	297297	205208	177221	169189	205208 	217217	182194
Ar_RH , 206211 	203203	297297	205208	187221	169189	205208 	217217	182191
Ar_RH , 206211 	201205	293297	205208	187190	169189	208208 	217217	182182
Ar_RH , 211211 	203203	293297	208208	224224	189189	208208 	217217	180182 
